# Supplementary material for: An Epigenomic fingerprint of human cancers by landscape interrogation of super enhancers at the constituent level
Source: PLoS Comput Biol. 2024 Feb 9;20(2):e1011873. doi: 10.1371/journal.pcbi.1011873 (PMC10883583; doi:10.1371/journal.pcbi.1011873)
Supplement: S1 Table — (XLSX) [file pcbi.1011873.s013.xlsx]

## Sheet: Supplementary Table 1
Supplementary Table 1. Accession IDs and meta information for the publicly downloaded data in this manuscript.
a. Public ChIP-seq data of H3K27Ac for the NCI-60 cell lines
Run	GEO_Accession	Library	Antibody	Cell_line	Tissue_code	Replicates
SRR10887025	GSM4271256	ChIP	H3K27ac	BT-549	BR	1
SRR10887026	GSM4271257	ChIP	H3K27ac	HS_578T	BR	1
SRR10887027	GSM4271258	ChIP	H3K27ac	MCF7	BR	1
SRR10887028	GSM4271259	ChIP	H3K27ac	MDA-MB-231	BR	1
SRR10887029	GSM4271260	ChIP	H3K27ac	MDA-MB-468	BR	1
SRR10887030	GSM4271261	ChIP	H3K27ac	T-47D	BR	1
SRR10887031	GSM4271262	ChIP	H3K27ac	SF-268	CNS	1
SRR10887032	GSM4271263	ChIP	H3K27ac	SF-295	CNS	1
SRR10887033	GSM4271264	ChIP	H3K27ac	SF-539	CNS	1
SRR10887034	GSM4271265	ChIP	H3K27ac	SNB-19	CNS	1
SRR10887035	GSM4271266	ChIP	H3K27ac	SNB-75	CNS	1
SRR10887036	GSM4271267	ChIP	H3K27ac	U251	CNS	1
SRR10887037	GSM4271268	ChIP	H3K27ac	COLO_205	CO	1
SRR10887038	GSM4271269	ChIP	H3K27ac	HCC-2998	CO	1
SRR10887039	GSM4271270	ChIP	H3K27ac	HCT-116	CO	1
SRR10887040	GSM4271271	ChIP	H3K27ac	HCT-15	CO	1
SRR10887041	GSM4271272	ChIP	H3K27ac	HT29	CO	1
SRR10887042	GSM4271273	ChIP	H3K27ac	KM12	CO	1
SRR10887043	GSM4271274	ChIP	H3K27ac	SW-620	CO	1
SRR10887044	GSM4271275	ChIP	H3K27ac	A549	LC	1
SRR10887045	GSM4271276	ChIP	H3K27ac	EKVX	LC	1
SRR10887046	GSM4271277	ChIP	H3K27ac	HOP-62	LC	1
SRR10887047	GSM4271278	ChIP	H3K27ac	HOP-92	LC	1
SRR10887048	GSM4271279	ChIP	H3K27ac	NCI-H226	LC	1
SRR10887049	GSM4271280	ChIP	H3K27ac	NCI-H23	LC	1
SRR10887050	GSM4271281	ChIP	H3K27ac	NCI-H322M	LC	1
SRR10887051	GSM4271282	ChIP	H3K27ac	NCI-H460	LC	1
SRR10887052	GSM4271283	ChIP	H3K27ac	NCI-H522	LC	1
SRR10887053	GSM4271284	ChIP	H3K27ac	CCRF-CEM	LE	1
SRR10887054	GSM4271285	ChIP	H3K27ac	HL-60	LE	1
SRR10887055	GSM4271286	ChIP	H3K27ac	K-562	LE	1
SRR10887056	GSM4271287	ChIP	H3K27ac	MOLT-4	LE	1
SRR10887057	GSM4271288	ChIP	H3K27ac	RPMI-8226	LE	1
SRR10887058	GSM4271289	ChIP	H3K27ac	SR	LE	1
SRR10887059	GSM4271290	ChIP	H3K27ac	LOX_IMVI	ME	1
SRR10887060	GSM4271291	ChIP	H3K27ac	M14	ME	1
SRR10887061	GSM4271292	ChIP	H3K27ac	MALME-3M	ME	1
SRR10887062	GSM4271293	ChIP	H3K27ac	MDA-MB-435	ME	1
SRR10887063	GSM4271294	ChIP	H3K27ac	SK-MEL-2	ME	1
SRR10887064	GSM4271295	ChIP	H3K27ac	SK-MEL-28	ME	1
SRR10887065	GSM4271296	ChIP	H3K27ac	SK-MEL-5	ME	1
SRR10887066	GSM4271297	ChIP	H3K27ac	UACC-257	ME	1
SRR10887067	GSM4271298	ChIP	H3K27ac	UACC-62	ME	1
SRR10887068	GSM4271299	ChIP	H3K27ac	IGROV1	OV	1
SRR10887069	GSM4271300	ChIP	H3K27ac	NCI_ADR-RES	OV	1
SRR10887070	GSM4271301	ChIP	H3K27ac	OVCAR-3	OV	1
SRR10887071	GSM4271302	ChIP	H3K27ac	OVCAR-4	OV	1
SRR10887072	GSM4271303	ChIP	H3K27ac	OVCAR-5	OV	1
SRR10887073	GSM4271304	ChIP	H3K27ac	OVCAR-8	OV	1
SRR10887074	GSM4271305	ChIP	H3K27ac	SK-OV-3	OV	1
SRR10887075	GSM4271306	ChIP	H3K27ac	DU-145	PR	1
SRR10887076	GSM4271307	ChIP	H3K27ac	PC-3	PR	1
SRR10887077	GSM4271308	ChIP	H3K27ac	786-0	RE	1
SRR10887078	GSM4271309	ChIP	H3K27ac	A498	RE	1
SRR10887079	GSM4271310	ChIP	H3K27ac	ACHN	RE	1
SRR10887080	GSM4271311	ChIP	H3K27ac	CAKI-1	RE	1
SRR10887081	GSM4271312	ChIP	H3K27ac	RXF_393	RE	1
SRR10887082	GSM4271313	ChIP	H3K27ac	SN12C	RE	1
SRR10887083	GSM4271314	ChIP	H3K27ac	TK-10	RE	1
SRR10887084	GSM4271315	ChIP	H3K27ac	UO-31	RE	1
SRR12349337	GSM4703807	ChIP	H3K27ac	BT-549	BR	2
SRR12349338	GSM4703808	ChIP	H3K27ac	HS_578T	BR	2
SRR12349339	GSM4703809	ChIP	H3K27ac	MCF7	BR	2
SRR12349340	GSM4703810	ChIP	H3K27ac	MDA-MB-231	BR	2
SRR12349341	GSM4703811	ChIP	H3K27ac	MDA-MB-468	BR	2
SRR12349342	GSM4703812	ChIP	H3K27ac	T-47D	BR	2
SRR12349343	GSM4703813	ChIP	H3K27ac	SF-268	CNS	2
SRR12349344	GSM4703814	ChIP	H3K27ac	SF-295	CNS	2
SRR12349345	GSM4703815	ChIP	H3K27ac	SF-539	CNS	2
SRR12349346	GSM4703816	ChIP	H3K27ac	SNB-19	CNS	2
SRR12349347	GSM4703817	ChIP	H3K27ac	SNB-75	CNS	2
SRR12349348	GSM4703818	ChIP	H3K27ac	U251	CNS	2
SRR12349349	GSM4703819	ChIP	H3K27ac	COLO_205	CO	2
SRR12349350	GSM4703820	ChIP	H3K27ac	HCC-2998	CO	2
SRR12349351	GSM4703821	ChIP	H3K27ac	HCT-116	CO	2
SRR12349352	GSM4703822	ChIP	H3K27ac	HCT-15	CO	2
SRR12349353	GSM4703823	ChIP	H3K27ac	HT29	CO	2
SRR12349354	GSM4703824	ChIP	H3K27ac	KM12	CO	2
SRR12349355	GSM4703825	ChIP	H3K27ac	SW-620	CO	2
SRR12349356	GSM4703826	ChIP	H3K27ac	A549	LC	2
SRR12349357	GSM4703827	ChIP	H3K27ac	EKVX	LC	2
SRR12349358	GSM4703828	ChIP	H3K27ac	HOP-62	LC	2
SRR12349359	GSM4703829	ChIP	H3K27ac	HOP-92	LC	2
SRR12349360	GSM4703830	ChIP	H3K27ac	NCI-H226	LC	2
SRR12349361	GSM4703831	ChIP	H3K27ac	NCI-H23	LC	2
SRR12349362	GSM4703832	ChIP	H3K27ac	NCI-H322M	LC	2
SRR12349363	GSM4703833	ChIP	H3K27ac	NCI-H460	LC	2
SRR12349364	GSM4703834	ChIP	H3K27ac	NCI-H522	LC	2
SRR12349365	GSM4703835	ChIP	H3K27ac	CCRF-CEM	LE	2
SRR12349366	GSM4703836	ChIP	H3K27ac	HL-60	LE	2
SRR12349367	GSM4703837	ChIP	H3K27ac	K-562	LE	2
SRR12349368	GSM4703838	ChIP	H3K27ac	MOLT-4	LE	2
SRR12349369	GSM4703839	ChIP	H3K27ac	RPMI-8226	LE	2
SRR12349370	GSM4703840	ChIP	H3K27ac	SR	LE	2
SRR12349371	GSM4703841	ChIP	H3K27ac	LOX_IMVI	ME	2
SRR12349372	GSM4703842	ChIP	H3K27ac	M14	ME	2
SRR12349373	GSM4703843	ChIP	H3K27ac	MALME-3M	ME	2
SRR12349374	GSM4703844	ChIP	H3K27ac	MDA-MB-435	ME	2
SRR12349375	GSM4703845	ChIP	H3K27ac	SK-MEL-2	ME	2
SRR12349376	GSM4703846	ChIP	H3K27ac	SK-MEL-28	ME	2
SRR12349377	GSM4703847	ChIP	H3K27ac	SK-MEL-5	ME	2
SRR12349378	GSM4703848	ChIP	H3K27ac	UACC-257	ME	2
SRR12349379	GSM4703849	ChIP	H3K27ac	UACC-62	ME	2
SRR12349380	GSM4703850	ChIP	H3K27ac	IGROV1	OV	2
SRR12349381	GSM4703851	ChIP	H3K27ac	NCI_ADR-RES	OV	2
SRR12349382	GSM4703852	ChIP	H3K27ac	OVCAR-3	OV	2
SRR12349383	GSM4703853	ChIP	H3K27ac	OVCAR-4	OV	2
SRR12349384	GSM4703854	ChIP	H3K27ac	OVCAR-5	OV	2
SRR12349385	GSM4703855	ChIP	H3K27ac	OVCAR-8	OV	2
SRR12349386	GSM4703856	ChIP	H3K27ac	SK-OV-3	OV	2
SRR12349387	GSM4703857	ChIP	H3K27ac	DU-145	PR	2
SRR12349388	GSM4703858	ChIP	H3K27ac	PC-3	PR	2
SRR12349389	GSM4703859	ChIP	H3K27ac	786-0	RE	2
SRR12349390	GSM4703860	ChIP	H3K27ac	A498	RE	2
SRR12349391	GSM4703861	ChIP	H3K27ac	ACHN	RE	2
SRR12349392	GSM4703862	ChIP	H3K27ac	CAKI-1	RE	2
SRR12349393	GSM4703863	ChIP	H3K27ac	RXF_393	RE	2
SRR12349394	GSM4703864	ChIP	H3K27ac	SN12C	RE	2
SRR12349395	GSM4703865	ChIP	H3K27ac	TK-10	RE	2
SRR12349396	GSM4703866	ChIP	H3K27ac	UO-31	RE	2
SRR10887205	GSM4271436	ChIP	Input	BT-549	BR
SRR10887206	GSM4271437	ChIP	Input	HS	BR
SRR10887207	GSM4271438	ChIP	Input	MCF7	BR
SRR10887208	GSM4271439	ChIP	Input	MDA-MB-231	BR
SRR10887209	GSM4271440	ChIP	Input	MDA-MB-468	BR
SRR10887210	GSM4271441	ChIP	Input	T-47D	BR
SRR10887211	GSM4271442	ChIP	Input	SF-268	CNS
SRR10887212	GSM4271443	ChIP	Input	SF-295	CNS
SRR10887213	GSM4271444	ChIP	Input	SF-539	CNS
SRR10887214	GSM4271445	ChIP	Input	SNB-19	CNS
SRR10887215	GSM4271446	ChIP	Input	SNB-75	CNS
SRR10887216	GSM4271447	ChIP	Input	U251	CNS
SRR10887217	GSM4271448	ChIP	Input	COLO	CO
SRR10887218	GSM4271449	ChIP	Input	HCC-2998	CO
SRR10887219	GSM4271450	ChIP	Input	HCT-116	CO
SRR10887220	GSM4271451	ChIP	Input	HCT-15	CO
SRR10887221	GSM4271452	ChIP	Input	HT29	CO
SRR10887222	GSM4271453	ChIP	Input	KM12	CO
SRR10887223	GSM4271454	ChIP	Input	SW-620	CO
SRR10887224	GSM4271455	ChIP	Input	A549	LC
SRR10887225	GSM4271456	ChIP	Input	EKVX	LC
SRR10887226	GSM4271457	ChIP	Input	HOP-62	LC
SRR10887227	GSM4271458	ChIP	Input	HOP-92	LC
SRR10887228	GSM4271459	ChIP	Input	NCI-H226	LC
SRR10887229	GSM4271460	ChIP	Input	NCI-H23	LC
SRR10887230	GSM4271461	ChIP	Input	NCI-H322M	LC
SRR10887231	GSM4271462	ChIP	Input	NCI-H460	LC
SRR10887232	GSM4271463	ChIP	Input	NCI-H522	LC
SRR10887233	GSM4271464	ChIP	Input	CCRF-CEM	LE
SRR10887234	GSM4271465	ChIP	Input	HL-60	LE
SRR10887235	GSM4271466	ChIP	Input	K-562	LE
SRR10887236	GSM4271467	ChIP	Input	MOLT-4	LE
SRR10887237	GSM4271468	ChIP	Input	RPMI-8226	LE
SRR10887238	GSM4271469	ChIP	Input	SR	LE
SRR10887239	GSM4271470	ChIP	Input	LOX	ME
SRR10887240	GSM4271471	ChIP	Input	M14	ME
SRR10887241	GSM4271472	ChIP	Input	MALME-3M	ME
SRR10887242	GSM4271473	ChIP	Input	MDA-MB-435	ME
SRR10887243	GSM4271474	ChIP	Input	SK-MEL-2	ME
SRR10887244	GSM4271475	ChIP	Input	SK-MEL-28	ME
SRR10887245	GSM4271476	ChIP	Input	SK-MEL-5	ME
SRR10887246	GSM4271477	ChIP	Input	UACC-257	ME
SRR10887247	GSM4271478	ChIP	Input	UACC-62	ME
SRR10887248	GSM4271479	ChIP	Input	IGROV1	OV
SRR10887249	GSM4271480	ChIP	Input	NCI_ADR-RES	OV
SRR10887250	GSM4271481	ChIP	Input	OVCAR-3	OV
SRR10887251	GSM4271482	ChIP	Input	OVCAR-4	OV
SRR10887252	GSM4271483	ChIP	Input	OVCAR-5	OV
SRR10887253	GSM4271484	ChIP	Input	OVCAR-8	OV
SRR10887254	GSM4271485	ChIP	Input	SK-OV-3	OV
SRR10887255	GSM4271486	ChIP	Input	DU-145	PR
SRR10887256	GSM4271487	ChIP	Input	PC-3	PR
SRR10887257	GSM4271488	ChIP	Input	786-0	RE
SRR10887258	GSM4271489	ChIP	Input	A498	RE
SRR10887259	GSM4271490	ChIP	Input	ACHN	RE
SRR10887260	GSM4271491	ChIP	Input	CAKI-1	RE
SRR10887261	GSM4271492	ChIP	Input	RXF	RE
SRR10887262	GSM4271493	ChIP	Input	SN12C	RE
SRR10887263	GSM4271494	ChIP	Input	TK-10	RE
SRR10887264	GSM4271495	ChIP	Input	UO-31	RE
b. Public data for STARR-seq , nascent RNA sequencing, ChIA-PET and transcription factor binding
File accession	File type	Output type	File assembly	Experiment accession	Assay	Biosample term name	Experiment target
ENCFF045TVA	bed	peaks	GRCh38	ENCSR858MPS	STARR-seq	K562
ENCFF428KHI	bed	peaks	GRCh38	ENCSR064KUD	STARR-seq	HCT116
ENCFF826BPU	bed	peaks	GRCh38	ENCSR547SBZ	STARR-seq	MCF-7
ENCFF646OQS	bed	peaks	GRCh38	ENCSR895FDL	STARR-seq	A549
ENCFF085GRM	bigWig	plus strand signal of unique reads	GRCh38	ENCSR114HGS	PRO-cap	K562
ENCFF755OQZ	bigWig	minus strand signal of unique reads	GRCh38	ENCSR114HGS	PRO-cap	K562
ENCFF565BWR	bigWig	plus strand signal of unique reads	GRCh38	ENCSR363AKK	GRO-cap	K562
ENCFF775FNU	bigWig	minus strand signal of unique reads	GRCh38	ENCSR363AKK	GRO-cap	K562
ENCFF719NYS	bigWig	plus strand signal of unique reads	GRCh38	ENCSR988BZM	PRO-seq	A549
ENCFF454FJE	bigWig	minus strand signal of unique reads	GRCh38	ENCSR988BZM	PRO-seq	A549
ENCFF511QFN	bedpe	long range chromatin interactions	GRCh38	ENCSR880DSH	ChIA-PET	K562	POLR2A-human
ENCFF377SXL	bedpe	long range chromatin interactions	GRCh38	ENCSR059HDE	ChIA-PET	MCF-7	POLR2A-human
ENCFF946FGU	bedpe	long range chromatin interactions	GRCh38	ENCSR138NSW	ChIA-PET	A549	POLR2A-human
ENCFF246ZKR	bedpe	long range chromatin interactions	GRCh38	ENCSR035PVZ	ChIA-PET	HCT116	POLR2A-human
ENCFF030EJW	bam	alignments	GRCh38	ENCSR000BSA	ChIP-seq	HCT116	JUND-human
ENCFF065JCY	bam	alignments	GRCh38	ENCSR000BSU	ChIP-seq	MCF-7	JUND-human
ENCFF280JWV	bam	alignments	GRCh38	ENCSR000BVO	ChIP-seq	T47D	JUND-human
ENCFF570DCQ	bam	alignments	GRCh38	ENCSR000EGN	ChIP-seq	K562	JUND-human
	bigWig		GRCh37	GSM1480321	GRO-cap	K562
	bigWig		GRCh37	GSM1480325	GRO-seq	K562
	bigWig		GRCh37	GSM1480327	PRO-seq	K562
