# Supplementary material for: An Epigenomic fingerprint of human cancers by landscape interrogation of super enhancers at the constituent level
Source: PLoS Comput Biol. 2024 Feb 9;20(2):e1011873. doi: 10.1371/journal.pcbi.1011873 (PMC10883583; doi:10.1371/journal.pcbi.1011873)
Supplement: S1 Data — (XLSX) [file pcbi.1011873.s014.xlsx]

## Sheet: Figure 1A
compared cell pairs	differential status	SE number		differential status	mean SE number	sd of SE number
786-0_A498	Differential	996		Non-differential	397.896	231.486
786-0_ACHN	Differential	952		Differential	1016.28	333.313
786-0_CAKI-1	Differential	975
786-0_RXF_393	Differential	813
786-0_SN12C	Differential	1215
786-0_TK-10	Differential	724
786-0_UO-31	Differential	927
A498_ACHN	Differential	969
A498_CAKI-1	Differential	975
A498_RXF_393	Differential	999
A498_SN12C	Differential	1318
A498_TK-10	Differential	851
A498_UO-31	Differential	1065
A549_786-0	Differential	896
A549_A498	Differential	1150
A549_ACHN	Differential	977
A549_CAKI-1	Differential	1013
A549_CCRF-CEM	Differential	855
A549_DU-145	Differential	845
A549_EKVX	Differential	775
A549_HL-60	Differential	741
A549_HOP-62	Differential	949
A549_HOP-92	Differential	857
A549_IGROV1	Differential	972
A549_K-562	Differential	1012
A549_LOX_IMVI	Differential	1119
A549_M14	Differential	1148
A549_MALME-3M	Differential	913
A549_MDA-MB-435	Differential	1151
A549_MOLT-4	Differential	812
A549_NCI_ADR-RES	Differential	483
A549_NCI-H226	Differential	1098
A549_NCI-H23	Differential	516
A549_NCI-H322M	Differential	878
A549_NCI-H460	Differential	485
A549_NCI-H522	Differential	570
A549_OVCAR-3	Differential	689
A549_OVCAR-4	Differential	929
A549_OVCAR-5	Differential	1243
A549_OVCAR-8	Differential	444
A549_PC-3	Differential	678
A549_RPMI-8226	Differential	760
A549_RXF_393	Differential	1094
A549_SK-MEL-2	Differential	1652
A549_SK-MEL-28	Differential	1448
A549_SK-MEL-5	Differential	1279
A549_SK-OV-3	Differential	504
A549_SN12C	Differential	1133
A549_SR	Differential	1420
A549_TK-10	Differential	761
A549_UACC-257	Differential	1559
A549_UACC-62	Differential	1115
A549_UO-31	Differential	1147
ACHN_CAKI-1	Differential	1037
ACHN_RXF_393	Differential	1123
ACHN_SN12C	Differential	1159
ACHN_TK-10	Differential	770
ACHN_UO-31	Differential	959
BT-549_786-0	Differential	997
BT-549_A498	Differential	954
BT-549_A549	Differential	803
BT-549_ACHN	Differential	1036
BT-549_CAKI-1	Differential	1011
BT-549_CCRF-CEM	Differential	773
BT-549_COLO_205	Differential	1104
BT-549_DU-145	Differential	939
BT-549_EKVX	Differential	973
BT-549_HCC-2998	Differential	1145
BT-549_HCT-116	Differential	718
BT-549_HCT-15	Differential	927
BT-549_HL-60	Differential	680
BT-549_HOP-62	Differential	1047
BT-549_HOP-92	Differential	680
BT-549_HS_578T	Differential	1332
BT-549_HT29	Differential	1187
BT-549_IGROV1	Differential	702
BT-549_K-562	Differential	835
BT-549_KM12	Differential	921
BT-549_LOX_IMVI	Differential	698
BT-549_M14	Differential	1228
BT-549_MALME-3M	Differential	830
BT-549_MCF7	Differential	745
BT-549_MDA-MB-231	Differential	395
BT-549_MDA-MB-435	Differential	1082
BT-549_MDA-MB-468	Differential	747
BT-549_MOLT-4	Differential	958
BT-549_NCI_ADR-RES	Differential	401
BT-549_NCI-H226	Differential	722
BT-549_NCI-H23	Differential	493
BT-549_NCI-H322M	Differential	811
BT-549_NCI-H460	Differential	690
BT-549_NCI-H522	Differential	529
BT-549_OVCAR-3	Differential	633
BT-549_OVCAR-4	Differential	1035
BT-549_OVCAR-5	Differential	1316
BT-549_OVCAR-8	Differential	448
BT-549_PC-3	Differential	573
BT-549_RPMI-8226	Differential	745
BT-549_RXF_393	Differential	1108
BT-549_SF-268	Differential	902
BT-549_SF-295	Differential	851
BT-549_SF-539	Differential	785
BT-549_SK-MEL-2	Differential	1637
BT-549_SK-MEL-28	Differential	1293
BT-549_SK-MEL-5	Differential	1156
BT-549_SK-OV-3	Differential	653
BT-549_SN12C	Differential	1033
BT-549_SNB-19	Differential	950
BT-549_SNB-75	Differential	642
BT-549_SR	Differential	1088
BT-549_SW-620	Differential	908
BT-549_T-47D	Differential	743
BT-549_TK-10	Differential	849
BT-549_U251	Differential	930
BT-549_UACC-257	Differential	1487
BT-549_UACC-62	Differential	1070
BT-549_UO-31	Differential	1156
CAKI-1_RXF_393	Differential	1101
CAKI-1_SN12C	Differential	1260
CAKI-1_TK-10	Differential	874
CAKI-1_UO-31	Differential	1025
CCRF-CEM_786-0	Differential	1121
CCRF-CEM_A498	Differential	1304
CCRF-CEM_ACHN	Differential	1208
CCRF-CEM_CAKI-1	Differential	1191
CCRF-CEM_DU-145	Differential	1170
CCRF-CEM_HL-60	Differential	575
CCRF-CEM_IGROV1	Differential	601
CCRF-CEM_K-562	Differential	785
CCRF-CEM_LOX_IMVI	Differential	978
CCRF-CEM_M14	Differential	1207
CCRF-CEM_MALME-3M	Differential	837
CCRF-CEM_MDA-MB-435	Differential	1039
CCRF-CEM_MOLT-4	Differential	383
CCRF-CEM_NCI_ADR-RES	Differential	901
CCRF-CEM_OVCAR-3	Differential	689
CCRF-CEM_OVCAR-4	Differential	1051
CCRF-CEM_OVCAR-5	Differential	1338
CCRF-CEM_OVCAR-8	Differential	641
CCRF-CEM_PC-3	Differential	599
CCRF-CEM_RPMI-8226	Differential	607
CCRF-CEM_RXF_393	Differential	1258
CCRF-CEM_SK-MEL-2	Differential	1480
CCRF-CEM_SK-MEL-28	Differential	1321
CCRF-CEM_SK-MEL-5	Differential	1121
CCRF-CEM_SK-OV-3	Differential	634
CCRF-CEM_SN12C	Differential	1279
CCRF-CEM_SR	Differential	1071
CCRF-CEM_TK-10	Differential	1011
CCRF-CEM_UACC-257	Differential	1415
CCRF-CEM_UACC-62	Differential	1288
CCRF-CEM_UO-31	Differential	1380
COLO_205_786-0	Differential	1184
COLO_205_A498	Differential	1480
COLO_205_A549	Differential	862
COLO_205_ACHN	Differential	1278
COLO_205_CAKI-1	Differential	1253
COLO_205_CCRF-CEM	Differential	1027
COLO_205_DU-145	Differential	1140
COLO_205_EKVX	Differential	1129
COLO_205_HCC-2998	Differential	910
COLO_205_HCT-116	Differential	729
COLO_205_HCT-15	Differential	876
COLO_205_HL-60	Differential	951
COLO_205_HOP-62	Differential	1250
COLO_205_HOP-92	Differential	1049
COLO_205_HT29	Differential	975
COLO_205_IGROV1	Differential	1083
COLO_205_K-562	Differential	1229
COLO_205_KM12	Differential	754
COLO_205_LOX_IMVI	Differential	1375
COLO_205_M14	Differential	1338
COLO_205_MALME-3M	Differential	1000
COLO_205_MDA-MB-435	Differential	1377
COLO_205_MOLT-4	Differential	991
COLO_205_NCI_ADR-RES	Differential	679
COLO_205_NCI-H226	Differential	1361
COLO_205_NCI-H23	Differential	792
COLO_205_NCI-H322M	Differential	1088
COLO_205_NCI-H460	Differential	775
COLO_205_NCI-H522	Differential	812
COLO_205_OVCAR-3	Differential	881
COLO_205_OVCAR-4	Differential	1127
COLO_205_OVCAR-5	Differential	1295
COLO_205_OVCAR-8	Differential	675
COLO_205_PC-3	Differential	864
COLO_205_RPMI-8226	Differential	973
COLO_205_RXF_393	Differential	1306
COLO_205_SK-MEL-2	Differential	1737
COLO_205_SK-MEL-28	Differential	1605
COLO_205_SK-MEL-5	Differential	1463
COLO_205_SK-OV-3	Differential	734
COLO_205_SN12C	Differential	1420
COLO_205_SR	Differential	1559
COLO_205_SW-620	Differential	885
COLO_205_TK-10	Differential	960
COLO_205_UACC-257	Differential	1719
COLO_205_UACC-62	Differential	1293
COLO_205_UO-31	Differential	1417
DU-145_786-0	Differential	960
DU-145_A498	Differential	1378
DU-145_ACHN	Differential	1066
DU-145_CAKI-1	Differential	1058
DU-145_PC-3	Differential	758
DU-145_RXF_393	Differential	1157
DU-145_SN12C	Differential	1101
DU-145_TK-10	Differential	810
DU-145_UO-31	Differential	1134
EKVX_786-0	Differential	1019
EKVX_A498	Differential	1277
EKVX_ACHN	Differential	1123
EKVX_CAKI-1	Differential	1161
EKVX_CCRF-CEM	Differential	921
EKVX_DU-145	Differential	968
EKVX_HL-60	Differential	968
EKVX_HOP-62	Differential	1056
EKVX_HOP-92	Differential	930
EKVX_IGROV1	Differential	791
EKVX_K-562	Differential	1250
EKVX_LOX_IMVI	Differential	1223
EKVX_M14	Differential	1318
EKVX_MALME-3M	Differential	891
EKVX_MDA-MB-435	Differential	1283
EKVX_MOLT-4	Differential	1041
EKVX_NCI_ADR-RES	Differential	504
EKVX_NCI-H226	Differential	1134
EKVX_NCI-H23	Differential	681
EKVX_NCI-H322M	Differential	1005
EKVX_NCI-H460	Differential	678
EKVX_NCI-H522	Differential	769
EKVX_OVCAR-3	Differential	744
EKVX_OVCAR-4	Differential	998
EKVX_OVCAR-5	Differential	1382
EKVX_OVCAR-8	Differential	460
EKVX_PC-3	Differential	830
EKVX_RPMI-8226	Differential	1001
EKVX_RXF_393	Differential	1184
EKVX_SK-MEL-2	Differential	1715
EKVX_SK-MEL-28	Differential	1610
EKVX_SK-MEL-5	Differential	1393
EKVX_SK-OV-3	Differential	730
EKVX_SN12C	Differential	1227
EKVX_SR	Differential	1312
EKVX_TK-10	Differential	867
EKVX_UACC-257	Differential	1687
EKVX_UACC-62	Differential	1281
EKVX_UO-31	Differential	1261
HCC-2998_786-0	Differential	1152
HCC-2998_A498	Differential	1467
HCC-2998_A549	Differential	794
HCC-2998_ACHN	Differential	1226
HCC-2998_CAKI-1	Differential	1247
HCC-2998_CCRF-CEM	Differential	1073
HCC-2998_DU-145	Differential	1123
HCC-2998_EKVX	Differential	1069
HCC-2998_HCT-116	Differential	670
HCC-2998_HCT-15	Differential	733
HCC-2998_HL-60	Differential	917
HCC-2998_HOP-62	Differential	1204
HCC-2998_HOP-92	Differential	1013
HCC-2998_HT29	Differential	927
HCC-2998_IGROV1	Differential	1135
HCC-2998_K-562	Differential	1159
HCC-2998_KM12	Differential	688
HCC-2998_LOX_IMVI	Differential	1350
HCC-2998_M14	Differential	1322
HCC-2998_MALME-3M	Differential	1135
HCC-2998_MDA-MB-435	Differential	1340
HCC-2998_MOLT-4	Differential	964
HCC-2998_NCI_ADR-RES	Differential	571
HCC-2998_NCI-H226	Differential	1330
HCC-2998_NCI-H23	Differential	706
HCC-2998_NCI-H322M	Differential	1063
HCC-2998_NCI-H460	Differential	741
HCC-2998_NCI-H522	Differential	742
HCC-2998_OVCAR-3	Differential	839
HCC-2998_OVCAR-4	Differential	1069
HCC-2998_OVCAR-5	Differential	1301
HCC-2998_OVCAR-8	Differential	592
HCC-2998_PC-3	Differential	820
HCC-2998_RPMI-8226	Differential	952
HCC-2998_RXF_393	Differential	1291
HCC-2998_SK-MEL-2	Differential	1809
HCC-2998_SK-MEL-28	Differential	1615
HCC-2998_SK-MEL-5	Differential	1474
HCC-2998_SK-OV-3	Differential	670
HCC-2998_SN12C	Differential	1357
HCC-2998_SR	Differential	1584
HCC-2998_SW-620	Differential	974
HCC-2998_TK-10	Differential	917
HCC-2998_UACC-257	Differential	1721
HCC-2998_UACC-62	Differential	1343
HCC-2998_UO-31	Differential	1371
HCT-116_786-0	Differential	882
HCT-116_A498	Differential	1232
HCT-116_A549	Differential	525
HCT-116_ACHN	Differential	962
HCT-116_CAKI-1	Differential	969
HCT-116_CCRF-CEM	Differential	726
HCT-116_DU-145	Differential	780
HCT-116_EKVX	Differential	862
HCT-116_HCT-15	Differential	547
HCT-116_HL-60	Differential	645
HCT-116_HOP-62	Differential	933
HCT-116_HOP-92	Differential	763
HCT-116_HT29	Differential	881
HCT-116_IGROV1	Differential	960
HCT-116_K-562	Differential	888
HCT-116_KM12	Differential	546
HCT-116_LOX_IMVI	Differential	1078
HCT-116_M14	Differential	1027
HCT-116_MALME-3M	Differential	839
HCT-116_MDA-MB-435	Differential	1055
HCT-116_MOLT-4	Differential	664
HCT-116_NCI_ADR-RES	Differential	422
HCT-116_NCI-H226	Differential	1110
HCT-116_NCI-H23	Differential	400
HCT-116_NCI-H322M	Differential	840
HCT-116_NCI-H460	Differential	441
HCT-116_NCI-H522	Differential	436
HCT-116_OVCAR-3	Differential	610
HCT-116_OVCAR-4	Differential	841
HCT-116_OVCAR-5	Differential	1206
HCT-116_OVCAR-8	Differential	390
HCT-116_PC-3	Differential	549
HCT-116_RPMI-8226	Differential	664
HCT-116_RXF_393	Differential	1016
HCT-116_SK-MEL-2	Differential	1543
HCT-116_SK-MEL-28	Differential	1380
HCT-116_SK-MEL-5	Differential	1190
HCT-116_SK-OV-3	Differential	383
HCT-116_SN12C	Differential	1060
HCT-116_SR	Differential	1326
HCT-116_SW-620	Differential	755
HCT-116_TK-10	Differential	679
HCT-116_UACC-257	Differential	1487
HCT-116_UACC-62	Differential	1015
HCT-116_UO-31	Differential	1116
HCT-15_786-0	Differential	990
HCT-15_A498	Differential	1350
HCT-15_A549	Differential	607
HCT-15_ACHN	Differential	1078
HCT-15_CAKI-1	Differential	1106
HCT-15_CCRF-CEM	Differential	889
HCT-15_DU-145	Differential	952
HCT-15_EKVX	Differential	990
HCT-15_HL-60	Differential	737
HCT-15_HOP-62	Differential	1064
HCT-15_HOP-92	Differential	890
HCT-15_HT29	Differential	911
HCT-15_IGROV1	Differential	995
HCT-15_K-562	Differential	1003
HCT-15_KM12	Differential	689
HCT-15_LOX_IMVI	Differential	1222
HCT-15_M14	Differential	1168
HCT-15_MALME-3M	Differential	988
HCT-15_MDA-MB-435	Differential	1181
HCT-15_MOLT-4	Differential	801
HCT-15_NCI_ADR-RES	Differential	483
HCT-15_NCI-H226	Differential	1194
HCT-15_NCI-H23	Differential	534
HCT-15_NCI-H322M	Differential	916
HCT-15_NCI-H460	Differential	567
HCT-15_NCI-H522	Differential	562
HCT-15_OVCAR-3	Differential	708
HCT-15_OVCAR-4	Differential	939
HCT-15_OVCAR-5	Differential	1257
HCT-15_OVCAR-8	Differential	549
HCT-15_PC-3	Differential	708
HCT-15_RPMI-8226	Differential	765
HCT-15_RXF_393	Differential	1142
HCT-15_SK-MEL-2	Differential	1670
HCT-15_SK-MEL-28	Differential	1490
HCT-15_SK-MEL-5	Differential	1324
HCT-15_SK-OV-3	Differential	524
HCT-15_SN12C	Differential	1174
HCT-15_SR	Differential	1449
HCT-15_SW-620	Differential	842
HCT-15_TK-10	Differential	790
HCT-15_UACC-257	Differential	1637
HCT-15_UACC-62	Differential	1199
HCT-15_UO-31	Differential	1225
HL-60_786-0	Differential	1066
HL-60_A498	Differential	1246
HL-60_ACHN	Differential	1122
HL-60_CAKI-1	Differential	1119
HL-60_DU-145	Differential	1019
HL-60_IGROV1	Differential	701
HL-60_K-562	Differential	755
HL-60_LOX_IMVI	Differential	884
HL-60_M14	Differential	1165
HL-60_MALME-3M	Differential	764
HL-60_MDA-MB-435	Differential	1140
HL-60_MOLT-4	Differential	682
HL-60_NCI_ADR-RES	Differential	510
HL-60_OVCAR-3	Differential	640
HL-60_OVCAR-4	Differential	996
HL-60_OVCAR-5	Differential	1319
HL-60_OVCAR-8	Differential	561
HL-60_PC-3	Differential	685
HL-60_RPMI-8226	Differential	622
HL-60_RXF_393	Differential	1191
HL-60_SK-MEL-2	Differential	1594
HL-60_SK-MEL-28	Differential	1275
HL-60_SK-MEL-5	Differential	1140
HL-60_SK-OV-3	Differential	584
HL-60_SN12C	Differential	1194
HL-60_SR	Differential	998
HL-60_TK-10	Differential	860
HL-60_UACC-257	Differential	1423
HL-60_UACC-62	Differential	1068
HL-60_UO-31	Differential	1288
HOP-62_786-0	Differential	931
HOP-62_A498	Differential	1199
HOP-62_ACHN	Differential	1083
HOP-62_CAKI-1	Differential	1051
HOP-62_CCRF-CEM	Differential	1121
HOP-62_DU-145	Differential	1004
HOP-62_HL-60	Differential	1053
HOP-62_HOP-92	Differential	824
HOP-62_IGROV1	Differential	1269
HOP-62_K-562	Differential	1354
HOP-62_LOX_IMVI	Differential	1140
HOP-62_M14	Differential	1369
HOP-62_MALME-3M	Differential	1137
HOP-62_MDA-MB-435	Differential	1387
HOP-62_MOLT-4	Differential	1103
HOP-62_NCI_ADR-RES	Differential	538
HOP-62_NCI-H226	Differential	1089
HOP-62_NCI-H23	Differential	846
HOP-62_NCI-H322M	Differential	1153
HOP-62_NCI-H460	Differential	755
HOP-62_NCI-H522	Differential	868
HOP-62_OVCAR-3	Differential	953
HOP-62_OVCAR-4	Differential	1149
HOP-62_OVCAR-5	Differential	1475
HOP-62_OVCAR-8	Differential	793
HOP-62_PC-3	Differential	873
HOP-62_RPMI-8226	Differential	1091
HOP-62_RXF_393	Differential	1111
HOP-62_SK-MEL-2	Differential	1822
HOP-62_SK-MEL-28	Differential	1653
HOP-62_SK-MEL-5	Differential	1505
HOP-62_SK-OV-3	Differential	787
HOP-62_SN12C	Differential	1151
HOP-62_SR	Differential	1553
HOP-62_TK-10	Differential	887
HOP-62_UACC-257	Differential	1769
HOP-62_UACC-62	Differential	1313
HOP-62_UO-31	Differential	1047
HOP-92_786-0	Differential	699
HOP-92_A498	Differential	783
HOP-92_ACHN	Differential	815
HOP-92_CAKI-1	Differential	713
HOP-92_CCRF-CEM	Differential	623
HOP-92_DU-145	Differential	656
HOP-92_HL-60	Differential	645
HOP-92_IGROV1	Differential	574
HOP-92_K-562	Differential	948
HOP-92_LOX_IMVI	Differential	642
HOP-92_M14	Differential	984
HOP-92_MALME-3M	Differential	637
HOP-92_MDA-MB-435	Differential	988
HOP-92_MOLT-4	Differential	730
HOP-92_NCI_ADR-RES	Differential	316
HOP-92_NCI-H226	Differential	681
HOP-92_NCI-H23	Differential	491
HOP-92_NCI-H322M	Differential	766
HOP-92_NCI-H460	Differential	527
HOP-92_NCI-H522	Differential	551
HOP-92_OVCAR-3	Differential	536
HOP-92_OVCAR-4	Differential	810
HOP-92_OVCAR-5	Differential	1189
HOP-92_OVCAR-8	Differential	340
HOP-92_PC-3	Differential	581
HOP-92_RPMI-8226	Differential	719
HOP-92_RXF_393	Differential	832
HOP-92_SK-MEL-2	Differential	1388
HOP-92_SK-MEL-28	Differential	1130
HOP-92_SK-MEL-5	Differential	1085
HOP-92_SK-OV-3	Differential	484
HOP-92_SN12C	Differential	846
HOP-92_SR	Differential	891
HOP-92_TK-10	Differential	577
HOP-92_UACC-257	Differential	1359
HOP-92_UACC-62	Differential	871
HOP-92_UO-31	Differential	830
HS_578T_786-0	Differential	1369
HS_578T_A498	Differential	1635
HS_578T_A549	Differential	1275
HS_578T_ACHN	Differential	1566
HS_578T_CAKI-1	Differential	1463
HS_578T_CCRF-CEM	Differential	1508
HS_578T_COLO_205	Differential	1589
HS_578T_DU-145	Differential	1505
HS_578T_EKVX	Differential	1470
HS_578T_HCC-2998	Differential	1706
HS_578T_HCT-116	Differential	1252
HS_578T_HCT-15	Differential	1482
HS_578T_HL-60	Differential	1483
HS_578T_HOP-62	Differential	1376
HS_578T_HOP-92	Differential	1239
HS_578T_HT29	Differential	1729
HS_578T_IGROV1	Differential	1640
HS_578T_K-562	Differential	1717
HS_578T_KM12	Differential	1455
HS_578T_LOX_IMVI	Differential	1429
HS_578T_M14	Differential	1720
HS_578T_MALME-3M	Differential	1619
HS_578T_MCF7	Differential	1204
HS_578T_MDA-MB-231	Differential	894
HS_578T_MDA-MB-435	Differential	1760
HS_578T_MDA-MB-468	Differential	1218
HS_578T_MOLT-4	Differential	1473
HS_578T_NCI_ADR-RES	Differential	746
HS_578T_NCI-H226	Differential	1345
HS_578T_NCI-H23	Differential	1282
HS_578T_NCI-H322M	Differential	1619
HS_578T_NCI-H460	Differential	1169
HS_578T_NCI-H522	Differential	1234
HS_578T_OVCAR-3	Differential	1307
HS_578T_OVCAR-4	Differential	1490
HS_578T_OVCAR-5	Differential	2100
HS_578T_OVCAR-8	Differential	1119
HS_578T_PC-3	Differential	1282
HS_578T_RPMI-8226	Differential	1473
HS_578T_RXF_393	Differential	1427
HS_578T_SF-268	Differential	1147
HS_578T_SF-295	Differential	1277
HS_578T_SF-539	Differential	1362
HS_578T_SK-MEL-2	Differential	2179
HS_578T_SK-MEL-28	Differential	1970
HS_578T_SK-MEL-5	Differential	1893
HS_578T_SK-OV-3	Differential	1144
HS_578T_SN12C	Differential	1476
HS_578T_SNB-19	Differential	1428
HS_578T_SNB-75	Differential	985
HS_578T_SR	Differential	1920
HS_578T_SW-620	Differential	1590
HS_578T_T-47D	Differential	1524
HS_578T_TK-10	Differential	1374
HS_578T_U251	Differential	1765
HS_578T_UACC-257	Differential	2137
HS_578T_UACC-62	Differential	1745
HS_578T_UO-31	Differential	1491
HT29_786-0	Differential	1080
HT29_A498	Differential	1346
HT29_A549	Differential	716
HT29_ACHN	Differential	1169
HT29_CAKI-1	Differential	1176
HT29_CCRF-CEM	Differential	954
HT29_DU-145	Differential	1036
HT29_EKVX	Differential	1019
HT29_HL-60	Differential	860
HT29_HOP-62	Differential	1107
HT29_HOP-92	Differential	972
HT29_IGROV1	Differential	1059
HT29_K-562	Differential	1098
HT29_KM12	Differential	719
HT29_LOX_IMVI	Differential	1289
HT29_M14	Differential	1269
HT29_MALME-3M	Differential	1041
HT29_MDA-MB-435	Differential	1279
HT29_MOLT-4	Differential	913
HT29_NCI_ADR-RES	Differential	533
HT29_NCI-H226	Differential	1271
HT29_NCI-H23	Differential	663
HT29_NCI-H322M	Differential	962
HT29_NCI-H460	Differential	706
HT29_NCI-H522	Differential	699
HT29_OVCAR-3	Differential	774
HT29_OVCAR-4	Differential	1041
HT29_OVCAR-5	Differential	1049
HT29_OVCAR-8	Differential	547
HT29_PC-3	Differential	747
HT29_RPMI-8226	Differential	854
HT29_RXF_393	Differential	1201
HT29_SK-MEL-2	Differential	1727
HT29_SK-MEL-28	Differential	1547
HT29_SK-MEL-5	Differential	1435
HT29_SK-OV-3	Differential	637
HT29_SN12C	Differential	1294
HT29_SR	Differential	1518
HT29_SW-620	Differential	899
HT29_TK-10	Differential	864
HT29_UACC-257	Differential	1673
HT29_UACC-62	Differential	1253
HT29_UO-31	Differential	1283
IGROV1_786-0	Differential	1280
IGROV1_A498	Differential	916
IGROV1_ACHN	Differential	945
IGROV1_CAKI-1	Differential	1278
IGROV1_DU-145	Differential	1234
IGROV1_NCI_ADR-RES	Differential	310
IGROV1_OVCAR-3	Differential	605
IGROV1_OVCAR-4	Differential	830
IGROV1_OVCAR-5	Differential	1052
IGROV1_OVCAR-8	Differential	220
IGROV1_PC-3	Differential	623
IGROV1_RXF_393	Differential	1412
IGROV1_SK-OV-3	Differential	857
IGROV1_SN12C	Differential	937
IGROV1_TK-10	Differential	854
IGROV1_UO-31	Differential	1390
K-562_786-0	Differential	1319
K-562_A498	Differential	1460
K-562_ACHN	Differential	1378
K-562_CAKI-1	Differential	1375
K-562_DU-145	Differential	1258
K-562_IGROV1	Differential	861
K-562_LOX_IMVI	Differential	1103
K-562_M14	Differential	1418
K-562_MALME-3M	Differential	838
K-562_MDA-MB-435	Differential	1398
K-562_MOLT-4	Differential	1063
K-562_NCI_ADR-RES	Differential	593
K-562_OVCAR-3	Differential	764
K-562_OVCAR-4	Differential	1229
K-562_OVCAR-5	Differential	1678
K-562_OVCAR-8	Differential	587
K-562_PC-3	Differential	986
K-562_RPMI-8226	Differential	861
K-562_RXF_393	Differential	1449
K-562_SK-MEL-2	Differential	1852
K-562_SK-MEL-28	Differential	1561
K-562_SK-MEL-5	Differential	1521
K-562_SK-OV-3	Differential	852
K-562_SN12C	Differential	1435
K-562_SR	Differential	1141
K-562_TK-10	Differential	1104
K-562_UACC-257	Differential	1783
K-562_UACC-62	Differential	1396
K-562_UO-31	Differential	1563
KM12_786-0	Differential	1031
KM12_A498	Differential	1421
KM12_A549	Differential	636
KM12_ACHN	Differential	1168
KM12_CAKI-1	Differential	1144
KM12_CCRF-CEM	Differential	909
KM12_DU-145	Differential	1044
KM12_EKVX	Differential	996
KM12_HL-60	Differential	787
KM12_HOP-62	Differential	1087
KM12_HOP-92	Differential	921
KM12_IGROV1	Differential	1091
KM12_K-562	Differential	1066
KM12_LOX_IMVI	Differential	1236
KM12_M14	Differential	1191
KM12_MALME-3M	Differential	997
KM12_MDA-MB-435	Differential	1192
KM12_MOLT-4	Differential	806
KM12_NCI_ADR-RES	Differential	572
KM12_NCI-H226	Differential	1257
KM12_NCI-H23	Differential	583
KM12_NCI-H322M	Differential	917
KM12_NCI-H460	Differential	582
KM12_NCI-H522	Differential	590
KM12_OVCAR-3	Differential	743
KM12_OVCAR-4	Differential	1015
KM12_OVCAR-5	Differential	1378
KM12_OVCAR-8	Differential	782
KM12_PC-3	Differential	657
KM12_RPMI-8226	Differential	790
KM12_RXF_393	Differential	1164
KM12_SK-MEL-2	Differential	1672
KM12_SK-MEL-28	Differential	1504
KM12_SK-MEL-5	Differential	1333
KM12_SK-OV-3	Differential	526
KM12_SN12C	Differential	1246
KM12_SR	Differential	1441
KM12_SW-620	Differential	861
KM12_TK-10	Differential	848
KM12_UACC-257	Differential	1659
KM12_UACC-62	Differential	1211
KM12_UO-31	Differential	1313
LOX_IMVI_786-0	Differential	1173
LOX_IMVI_A498	Differential	958
LOX_IMVI_ACHN	Differential	1197
LOX_IMVI_CAKI-1	Differential	1121
LOX_IMVI_DU-145	Differential	1145
LOX_IMVI_IGROV1	Differential	721
LOX_IMVI_M14	Differential	1381
LOX_IMVI_MALME-3M	Differential	734
LOX_IMVI_MDA-MB-435	Differential	1360
LOX_IMVI_NCI_ADR-RES	Differential	423
LOX_IMVI_OVCAR-3	Differential	699
LOX_IMVI_OVCAR-4	Differential	1260
LOX_IMVI_OVCAR-5	Differential	1346
LOX_IMVI_OVCAR-8	Differential	448
LOX_IMVI_PC-3	Differential	782
LOX_IMVI_RXF_393	Differential	1277
LOX_IMVI_SK-MEL-2	Differential	1395
LOX_IMVI_SK-MEL-28	Differential	1071
LOX_IMVI_SK-MEL-5	Differential	1212
LOX_IMVI_SK-OV-3	Differential	920
LOX_IMVI_SN12C	Differential	1142
LOX_IMVI_TK-10	Differential	1060
LOX_IMVI_UACC-257	Differential	1358
LOX_IMVI_UACC-62	Differential	976
LOX_IMVI_UO-31	Differential	1118
M14_786-0	Differential	1334
M14_A498	Differential	1642
M14_ACHN	Differential	1440
M14_CAKI-1	Differential	1400
M14_DU-145	Differential	1343
M14_IGROV1	Differential	878
M14_MALME-3M	Differential	472
M14_MDA-MB-435	Differential	732
M14_NCI_ADR-RES	Differential	633
M14_OVCAR-3	Differential	1039
M14_OVCAR-4	Differential	1316
M14_OVCAR-5	Differential	1719
M14_OVCAR-8	Differential	665
M14_PC-3	Differential	1010
M14_RXF_393	Differential	1455
M14_SK-MEL-2	Differential	1197
M14_SK-MEL-28	Differential	936
M14_SK-MEL-5	Differential	1001
M14_SK-OV-3	Differential	904
M14_SN12C	Differential	1509
M14_TK-10	Differential	1211
M14_UACC-257	Differential	1002
M14_UACC-62	Differential	872
M14_UO-31	Differential	1549
MALME-3M_786-0	Differential	1191
MALME-3M_A498	Differential	1189
MALME-3M_ACHN	Differential	1032
MALME-3M_CAKI-1	Differential	1022
MALME-3M_DU-145	Differential	1239
MALME-3M_IGROV1	Differential	443
MALME-3M_MDA-MB-435	Differential	463
MALME-3M_NCI_ADR-RES	Differential	989
MALME-3M_OVCAR-3	Differential	757
MALME-3M_OVCAR-4	Differential	967
MALME-3M_OVCAR-5	Differential	1270
MALME-3M_OVCAR-8	Differential	968
MALME-3M_PC-3	Differential	556
MALME-3M_RXF_393	Differential	1301
MALME-3M_SK-MEL-2	Differential	577
MALME-3M_SK-MEL-28	Differential	647
MALME-3M_SK-MEL-5	Differential	502
MALME-3M_SK-OV-3	Differential	717
MALME-3M_SN12C	Differential	1095
MALME-3M_TK-10	Differential	1065
MALME-3M_UACC-257	Differential	1033
MALME-3M_UACC-62	Differential	1040
MALME-3M_UO-31	Differential	1336
MCF7_786-0	Differential	905
MCF7_A498	Differential	1369
MCF7_A549	Differential	518
MCF7_ACHN	Differential	1027
MCF7_CAKI-1	Differential	1042
MCF7_CCRF-CEM	Differential	681
MCF7_COLO_205	Differential	814
MCF7_DU-145	Differential	865
MCF7_EKVX	Differential	884
MCF7_HCC-2998	Differential	858
MCF7_HCT-116	Differential	406
MCF7_HCT-15	Differential	603
MCF7_HL-60	Differential	592
MCF7_HOP-62	Differential	974
MCF7_HOP-92	Differential	827
MCF7_HT29	Differential	948
MCF7_IGROV1	Differential	984
MCF7_K-562	Differential	886
MCF7_KM12	Differential	617
MCF7_LOX_IMVI	Differential	1153
MCF7_M14	Differential	1024
MCF7_MALME-3M	Differential	808
MCF7_MDA-MB-231	Differential	508
MCF7_MDA-MB-435	Differential	1026
MCF7_MDA-MB-468	Differential	431
MCF7_MOLT-4	Differential	616
MCF7_NCI_ADR-RES	Differential	492
MCF7_NCI-H226	Differential	1147
MCF7_NCI-H23	Differential	371
MCF7_NCI-H322M	Differential	843
MCF7_NCI-H460	Differential	422
MCF7_NCI-H522	Differential	403
MCF7_OVCAR-3	Differential	569
MCF7_OVCAR-4	Differential	833
MCF7_OVCAR-5	Differential	1358
MCF7_OVCAR-8	Differential	588
MCF7_PC-3	Differential	592
MCF7_RPMI-8226	Differential	610
MCF7_RXF_393	Differential	1048
MCF7_SF-268	Differential	902
MCF7_SF-295	Differential	763
MCF7_SF-539	Differential	1040
MCF7_SK-MEL-2	Differential	1551
MCF7_SK-MEL-28	Differential	1420
MCF7_SK-MEL-5	Differential	1158
MCF7_SK-OV-3	Differential	357
MCF7_SN12C	Differential	1087
MCF7_SNB-19	Differential	889
MCF7_SNB-75	Differential	844
MCF7_SR	Differential	1359
MCF7_SW-620	Differential	792
MCF7_T-47D	Differential	630
MCF7_TK-10	Differential	711
MCF7_U251	Differential	1229
MCF7_UACC-257	Differential	1508
MCF7_UACC-62	Differential	1048
MCF7_UO-31	Differential	1189
MDA-MB-231_786-0	Differential	571
MDA-MB-231_A498	Differential	875
MDA-MB-231_A549	Differential	393
MDA-MB-231_ACHN	Differential	502
MDA-MB-231_CAKI-1	Differential	488
MDA-MB-231_CCRF-CEM	Differential	663
MDA-MB-231_COLO_205	Differential	616
MDA-MB-231_DU-145	Differential	555
MDA-MB-231_EKVX	Differential	389
MDA-MB-231_HCC-2998	Differential	553
MDA-MB-231_HCT-116	Differential	286
MDA-MB-231_HCT-15	Differential	316
MDA-MB-231_HL-60	Differential	537
MDA-MB-231_HOP-62	Differential	556
MDA-MB-231_HOP-92	Differential	430
MDA-MB-231_HT29	Differential	509
MDA-MB-231_IGROV1	Differential	379
MDA-MB-231_K-562	Differential	435
MDA-MB-231_KM12	Differential	525
MDA-MB-231_LOX_IMVI	Differential	515
MDA-MB-231_M14	Differential	713
MDA-MB-231_MALME-3M	Differential	982
MDA-MB-231_MDA-MB-435	Differential	600
MDA-MB-231_MDA-MB-468	Differential	404
MDA-MB-231_MOLT-4	Differential	332
MDA-MB-231_NCI_ADR-RES	Differential	263
MDA-MB-231_NCI-H226	Differential	714
MDA-MB-231_NCI-H23	Differential	250
MDA-MB-231_NCI-H322M	Differential	690
MDA-MB-231_NCI-H460	Differential	213
MDA-MB-231_NCI-H522	Differential	232
MDA-MB-231_OVCAR-3	Differential	498
MDA-MB-231_OVCAR-4	Differential	548
MDA-MB-231_OVCAR-5	Differential	991
MDA-MB-231_OVCAR-8	Differential	587
MDA-MB-231_PC-3	Differential	336
MDA-MB-231_RPMI-8226	Differential	401
MDA-MB-231_RXF_393	Differential	705
MDA-MB-231_SF-268	Differential	448
MDA-MB-231_SF-295	Differential	488
MDA-MB-231_SF-539	Differential	694
MDA-MB-231_SK-MEL-2	Differential	974
MDA-MB-231_SK-MEL-28	Differential	1074
MDA-MB-231_SK-MEL-5	Differential	871
MDA-MB-231_SK-OV-3	Differential	262
MDA-MB-231_SN12C	Differential	562
MDA-MB-231_SNB-19	Differential	526
MDA-MB-231_SNB-75	Differential	602
MDA-MB-231_SR	Differential	914
MDA-MB-231_SW-620	Differential	571
MDA-MB-231_T-47D	Differential	608
MDA-MB-231_TK-10	Differential	417
MDA-MB-231_U251	Differential	806
MDA-MB-231_UACC-257	Differential	1241
MDA-MB-231_UACC-62	Differential	837
MDA-MB-231_UO-31	Differential	608
MDA-MB-435_786-0	Differential	1321
MDA-MB-435_A498	Differential	1650
MDA-MB-435_ACHN	Differential	1454
MDA-MB-435_CAKI-1	Differential	1407
MDA-MB-435_DU-145	Differential	1331
MDA-MB-435_IGROV1	Differential	859
MDA-MB-435_NCI_ADR-RES	Differential	596
MDA-MB-435_OVCAR-3	Differential	891
MDA-MB-435_OVCAR-4	Differential	1255
MDA-MB-435_OVCAR-5	Differential	1706
MDA-MB-435_OVCAR-8	Differential	648
MDA-MB-435_PC-3	Differential	967
MDA-MB-435_RXF_393	Differential	1414
MDA-MB-435_SK-MEL-2	Differential	1212
MDA-MB-435_SK-MEL-28	Differential	1114
MDA-MB-435_SK-MEL-5	Differential	821
MDA-MB-435_SK-OV-3	Differential	863
MDA-MB-435_SN12C	Differential	1473
MDA-MB-435_TK-10	Differential	1163
MDA-MB-435_UACC-257	Differential	1015
MDA-MB-435_UACC-62	Differential	904
MDA-MB-435_UO-31	Differential	1556
MDA-MB-468_786-0	Differential	886
MDA-MB-468_A498	Differential	1258
MDA-MB-468_A549	Differential	586
MDA-MB-468_ACHN	Differential	1037
MDA-MB-468_CAKI-1	Differential	1034
MDA-MB-468_CCRF-CEM	Differential	745
MDA-MB-468_COLO_205	Differential	806
MDA-MB-468_DU-145	Differential	861
MDA-MB-468_EKVX	Differential	853
MDA-MB-468_HCC-2998	Differential	868
MDA-MB-468_HCT-116	Differential	500
MDA-MB-468_HCT-15	Differential	664
MDA-MB-468_HL-60	Differential	698
MDA-MB-468_HOP-62	Differential	940
MDA-MB-468_HOP-92	Differential	817
MDA-MB-468_HT29	Differential	914
MDA-MB-468_IGROV1	Differential	1008
MDA-MB-468_K-562	Differential	983
MDA-MB-468_KM12	Differential	616
MDA-MB-468_LOX_IMVI	Differential	1123
MDA-MB-468_M14	Differential	1049
MDA-MB-468_MALME-3M	Differential	877
MDA-MB-468_MDA-MB-435	Differential	1047
MDA-MB-468_MOLT-4	Differential	704
MDA-MB-468_NCI_ADR-RES	Differential	459
MDA-MB-468_NCI-H226	Differential	1078
MDA-MB-468_NCI-H23	Differential	490
MDA-MB-468_NCI-H322M	Differential	776
MDA-MB-468_NCI-H460	Differential	512
MDA-MB-468_NCI-H522	Differential	495
MDA-MB-468_OVCAR-3	Differential	594
MDA-MB-468_OVCAR-4	Differential	850
MDA-MB-468_OVCAR-5	Differential	1196
MDA-MB-468_OVCAR-8	Differential	578
MDA-MB-468_PC-3	Differential	635
MDA-MB-468_RPMI-8226	Differential	709
MDA-MB-468_RXF_393	Differential	1035
MDA-MB-468_SF-268	Differential	909
MDA-MB-468_SF-295	Differential	777
MDA-MB-468_SF-539	Differential	1032
MDA-MB-468_SK-MEL-2	Differential	1556
MDA-MB-468_SK-MEL-28	Differential	1370
MDA-MB-468_SK-MEL-5	Differential	1177
MDA-MB-468_SK-OV-3	Differential	446
MDA-MB-468_SN12C	Differential	1084
MDA-MB-468_SNB-19	Differential	886
MDA-MB-468_SNB-75	Differential	679
MDA-MB-468_SR	Differential	1354
MDA-MB-468_SW-620	Differential	815
MDA-MB-468_T-47D	Differential	742
MDA-MB-468_TK-10	Differential	732
MDA-MB-468_U251	Differential	1123
MDA-MB-468_UACC-257	Differential	1466
MDA-MB-468_UACC-62	Differential	1052
MDA-MB-468_UO-31	Differential	1139
MOLT-4_786-0	Differential	1081
MOLT-4_A498	Differential	1510
MOLT-4_ACHN	Differential	1215
MOLT-4_CAKI-1	Differential	1207
MOLT-4_DU-145	Differential	1087
MOLT-4_IGROV1	Differential	795
MOLT-4_LOX_IMVI	Differential	1235
MOLT-4_M14	Differential	1224
MOLT-4_MALME-3M	Differential	839
MOLT-4_MDA-MB-435	Differential	1206
MOLT-4_NCI_ADR-RES	Differential	520
MOLT-4_OVCAR-3	Differential	751
MOLT-4_OVCAR-4	Differential	1060
MOLT-4_OVCAR-5	Differential	1540
MOLT-4_OVCAR-8	Differential	539
MOLT-4_PC-3	Differential	755
MOLT-4_RPMI-8226	Differential	766
MOLT-4_RXF_393	Differential	1222
MOLT-4_SK-MEL-2	Differential	1659
MOLT-4_SK-MEL-28	Differential	1497
MOLT-4_SK-MEL-5	Differential	1258
MOLT-4_SK-OV-3	Differential	571
MOLT-4_SN12C	Differential	1263
MOLT-4_SR	Differential	1391
MOLT-4_TK-10	Differential	912
MOLT-4_UACC-257	Differential	1622
MOLT-4_UACC-62	Differential	1156
MOLT-4_UO-31	Differential	1368
NCI_ADR-RES_786-0	Differential	558
NCI_ADR-RES_A498	Differential	704
NCI_ADR-RES_ACHN	Differential	531
NCI_ADR-RES_CAKI-1	Differential	533
NCI_ADR-RES_DU-145	Differential	478
NCI_ADR-RES_OVCAR-3	Differential	476
NCI_ADR-RES_OVCAR-4	Differential	518
NCI_ADR-RES_OVCAR-5	Differential	845
NCI_ADR-RES_OVCAR-8	Differential	258
NCI_ADR-RES_PC-3	Differential	388
NCI_ADR-RES_RXF_393	Differential	670
NCI_ADR-RES_SK-OV-3	Differential	312
NCI_ADR-RES_SN12C	Differential	560
NCI_ADR-RES_TK-10	Differential	466
NCI_ADR-RES_UO-31	Differential	549
NCI-H226_786-0	Differential	1171
NCI-H226_A498	Differential	873
NCI-H226_ACHN	Differential	1161
NCI-H226_CAKI-1	Differential	1198
NCI-H226_CCRF-CEM	Differential	1022
NCI-H226_DU-145	Differential	1186
NCI-H226_HL-60	Differential	948
NCI-H226_IGROV1	Differential	772
NCI-H226_K-562	Differential	1170
NCI-H226_LOX_IMVI	Differential	739
NCI-H226_M14	Differential	1445
NCI-H226_MALME-3M	Differential	908
NCI-H226_MDA-MB-435	Differential	1474
NCI-H226_MOLT-4	Differential	1284
NCI-H226_NCI_ADR-RES	Differential	493
NCI-H226_NCI-H23	Differential	821
NCI-H226_NCI-H322M	Differential	918
NCI-H226_NCI-H460	Differential	964
NCI-H226_NCI-H522	Differential	798
NCI-H226_OVCAR-3	Differential	803
NCI-H226_OVCAR-4	Differential	1191
NCI-H226_OVCAR-5	Differential	1265
NCI-H226_OVCAR-8	Differential	543
NCI-H226_PC-3	Differential	798
NCI-H226_RPMI-8226	Differential	1027
NCI-H226_RXF_393	Differential	1267
NCI-H226_SK-MEL-2	Differential	1493
NCI-H226_SK-MEL-28	Differential	1189
NCI-H226_SK-MEL-5	Differential	1336
NCI-H226_SK-OV-3	Differential	956
NCI-H226_SN12C	Differential	1116
NCI-H226_SR	Differential	1029
NCI-H226_TK-10	Differential	1003
NCI-H226_UACC-257	Differential	1411
NCI-H226_UACC-62	Differential	1048
NCI-H226_UO-31	Differential	1135
NCI-H23_786-0	Differential	927
NCI-H23_A498	Differential	1204
NCI-H23_ACHN	Differential	979
NCI-H23_CAKI-1	Differential	1006
NCI-H23_CCRF-CEM	Differential	611
NCI-H23_DU-145	Differential	879
NCI-H23_HL-60	Differential	541
NCI-H23_IGROV1	Differential	706
NCI-H23_K-562	Differential	740
NCI-H23_LOX_IMVI	Differential	919
NCI-H23_M14	Differential	1033
NCI-H23_MALME-3M	Differential	728
NCI-H23_MDA-MB-435	Differential	1015
NCI-H23_MOLT-4	Differential	648
NCI-H23_NCI_ADR-RES	Differential	448
NCI-H23_NCI-H322M	Differential	746
NCI-H23_NCI-H460	Differential	423
NCI-H23_NCI-H522	Differential	352
NCI-H23_OVCAR-3	Differential	525
NCI-H23_OVCAR-4	Differential	835
NCI-H23_OVCAR-5	Differential	1269
NCI-H23_OVCAR-8	Differential	640
NCI-H23_PC-3	Differential	547
NCI-H23_RPMI-8226	Differential	572
NCI-H23_RXF_393	Differential	1059
NCI-H23_SK-MEL-2	Differential	1520
NCI-H23_SK-MEL-28	Differential	1296
NCI-H23_SK-MEL-5	Differential	1118
NCI-H23_SK-OV-3	Differential	399
NCI-H23_SN12C	Differential	1083
NCI-H23_SR	Differential	1107
NCI-H23_TK-10	Differential	692
NCI-H23_UACC-257	Differential	1488
NCI-H23_UACC-62	Differential	1048
NCI-H23_UO-31	Differential	1192
NCI-H322M_786-0	Differential	1177
NCI-H322M_A498	Differential	1259
NCI-H322M_ACHN	Differential	1202
NCI-H322M_CAKI-1	Differential	1229
NCI-H322M_CCRF-CEM	Differential	822
NCI-H322M_DU-145	Differential	1039
NCI-H322M_HL-60	Differential	758
NCI-H322M_IGROV1	Differential	722
NCI-H322M_K-562	Differential	1055
NCI-H322M_LOX_IMVI	Differential	919
NCI-H322M_M14	Differential	1297
NCI-H322M_MALME-3M	Differential	875
NCI-H322M_MDA-MB-435	Differential	1296
NCI-H322M_MOLT-4	Differential	968
NCI-H322M_NCI_ADR-RES	Differential	572
NCI-H322M_NCI-H460	Differential	715
NCI-H322M_NCI-H522	Differential	599
NCI-H322M_OVCAR-3	Differential	582
NCI-H322M_OVCAR-4	Differential	986
NCI-H322M_OVCAR-5	Differential	1044
NCI-H322M_OVCAR-8	Differential	623
NCI-H322M_PC-3	Differential	824
NCI-H322M_RPMI-8226	Differential	922
NCI-H322M_RXF_393	Differential	1279
NCI-H322M_SK-MEL-2	Differential	1696
NCI-H322M_SK-MEL-28	Differential	1403
NCI-H322M_SK-MEL-5	Differential	1352
NCI-H322M_SK-OV-3	Differential	686
NCI-H322M_SN12C	Differential	1269
NCI-H322M_SR	Differential	1099
NCI-H322M_TK-10	Differential	938
NCI-H322M_UACC-257	Differential	1675
NCI-H322M_UACC-62	Differential	1285
NCI-H322M_UO-31	Differential	1357
NCI-H460_786-0	Differential	841
NCI-H460_A498	Differential	1066
NCI-H460_ACHN	Differential	935
NCI-H460_CAKI-1	Differential	938
NCI-H460_CCRF-CEM	Differential	733
NCI-H460_DU-145	Differential	724
NCI-H460_HL-60	Differential	651
NCI-H460_IGROV1	Differential	809
NCI-H460_K-562	Differential	901
NCI-H460_LOX_IMVI	Differential	997
NCI-H460_M14	Differential	1011
NCI-H460_MALME-3M	Differential	734
NCI-H460_MDA-MB-435	Differential	1008
NCI-H460_MOLT-4	Differential	661
NCI-H460_NCI_ADR-RES	Differential	390
NCI-H460_NCI-H522	Differential	472
NCI-H460_OVCAR-3	Differential	611
NCI-H460_OVCAR-4	Differential	814
NCI-H460_OVCAR-5	Differential	1250
NCI-H460_OVCAR-8	Differential	326
NCI-H460_PC-3	Differential	559
NCI-H460_RPMI-8226	Differential	638
NCI-H460_RXF_393	Differential	1007
NCI-H460_SK-MEL-2	Differential	1461
NCI-H460_SK-MEL-28	Differential	1362
NCI-H460_SK-MEL-5	Differential	1116
NCI-H460_SK-OV-3	Differential	407
NCI-H460_SN12C	Differential	1006
NCI-H460_SR	Differential	1239
NCI-H460_TK-10	Differential	673
NCI-H460_UACC-257	Differential	1393
NCI-H460_UACC-62	Differential	1013
NCI-H460_UO-31	Differential	1060
NCI-H522_786-0	Differential	929
NCI-H522_A498	Differential	1337
NCI-H522_ACHN	Differential	1012
NCI-H522_CAKI-1	Differential	1014
NCI-H522_CCRF-CEM	Differential	578
NCI-H522_DU-145	Differential	881
NCI-H522_HL-60	Differential	555
NCI-H522_IGROV1	Differential	653
NCI-H522_K-562	Differential	709
NCI-H522_LOX_IMVI	Differential	871
NCI-H522_M14	Differential	1046
NCI-H522_MALME-3M	Differential	705
NCI-H522_MDA-MB-435	Differential	1038
NCI-H522_MOLT-4	Differential	662
NCI-H522_NCI_ADR-RES	Differential	436
NCI-H522_OVCAR-3	Differential	550
NCI-H522_OVCAR-4	Differential	869
NCI-H522_OVCAR-5	Differential	1374
NCI-H522_OVCAR-8	Differential	442
NCI-H522_PC-3	Differential	642
NCI-H522_RPMI-8226	Differential	618
NCI-H522_RXF_393	Differential	1083
NCI-H522_SK-MEL-2	Differential	1503
NCI-H522_SK-MEL-28	Differential	1310
NCI-H522_SK-MEL-5	Differential	1127
NCI-H522_SK-OV-3	Differential	450
NCI-H522_SN12C	Differential	1057
NCI-H522_SR	Differential	1028
NCI-H522_TK-10	Differential	737
NCI-H522_UACC-257	Differential	1471
NCI-H522_UACC-62	Differential	1055
NCI-H522_UO-31	Differential	1206
OVCAR-3_786-0	Differential	961
OVCAR-3_A498	Differential	1018
OVCAR-3_ACHN	Differential	1051
OVCAR-3_CAKI-1	Differential	1100
OVCAR-3_DU-145	Differential	955
OVCAR-3_OVCAR-4	Differential	697
OVCAR-3_OVCAR-5	Differential	1050
OVCAR-3_OVCAR-8	Differential	547
OVCAR-3_PC-3	Differential	576
OVCAR-3_RXF_393	Differential	1102
OVCAR-3_SK-OV-3	Differential	528
OVCAR-3_SN12C	Differential	1109
OVCAR-3_TK-10	Differential	766
OVCAR-3_UO-31	Differential	1179
OVCAR-4_786-0	Differential	1053
OVCAR-4_A498	Differential	1306
OVCAR-4_ACHN	Differential	1124
OVCAR-4_CAKI-1	Differential	1164
OVCAR-4_DU-145	Differential	1041
OVCAR-4_OVCAR-5	Differential	1444
OVCAR-4_OVCAR-8	Differential	493
OVCAR-4_PC-3	Differential	819
OVCAR-4_RXF_393	Differential	1174
OVCAR-4_SK-OV-3	Differential	609
OVCAR-4_SN12C	Differential	1203
OVCAR-4_TK-10	Differential	838
OVCAR-4_UO-31	Differential	1265
OVCAR-5_786-0	Differential	1338
OVCAR-5_A498	Differential	1489
OVCAR-5_ACHN	Differential	1330
OVCAR-5_CAKI-1	Differential	1346
OVCAR-5_DU-145	Differential	1323
OVCAR-5_OVCAR-8	Differential	759
OVCAR-5_PC-3	Differential	1016
OVCAR-5_RXF_393	Differential	1459
OVCAR-5_SK-OV-3	Differential	928
OVCAR-5_SN12C	Differential	1455
OVCAR-5_TK-10	Differential	1071
OVCAR-5_UO-31	Differential	1420
OVCAR-8_786-0	Differential	779
OVCAR-8_A498	Differential	1320
OVCAR-8_ACHN	Differential	549
OVCAR-8_CAKI-1	Differential	680
OVCAR-8_DU-145	Differential	796
OVCAR-8_PC-3	Differential	398
OVCAR-8_RXF_393	Differential	924
OVCAR-8_SK-OV-3	Differential	410
OVCAR-8_SN12C	Differential	625
OVCAR-8_TK-10	Differential	697
OVCAR-8_UO-31	Differential	773
PC-3_786-0	Differential	964
PC-3_A498	Differential	1134
PC-3_ACHN	Differential	1020
PC-3_CAKI-1	Differential	986
PC-3_RXF_393	Differential	1048
PC-3_SN12C	Differential	1074
PC-3_TK-10	Differential	780
PC-3_UO-31	Differential	1082
RPMI-8226_786-0	Differential	1086
RPMI-8226_A498	Differential	1433
RPMI-8226_ACHN	Differential	1130
RPMI-8226_CAKI-1	Differential	1158
RPMI-8226_DU-145	Differential	1052
RPMI-8226_IGROV1	Differential	721
RPMI-8226_LOX_IMVI	Differential	1064
RPMI-8226_M14	Differential	1185
RPMI-8226_MALME-3M	Differential	745
RPMI-8226_MDA-MB-435	Differential	1166
RPMI-8226_NCI_ADR-RES	Differential	493
RPMI-8226_OVCAR-3	Differential	609
RPMI-8226_OVCAR-4	Differential	990
RPMI-8226_OVCAR-5	Differential	1473
RPMI-8226_OVCAR-8	Differential	533
RPMI-8226_PC-3	Differential	756
RPMI-8226_RXF_393	Differential	1245
RPMI-8226_SK-MEL-2	Differential	1603
RPMI-8226_SK-MEL-28	Differential	1506
RPMI-8226_SK-MEL-5	Differential	1240
RPMI-8226_SK-OV-3	Differential	589
RPMI-8226_SN12C	Differential	1217
RPMI-8226_SR	Differential	1092
RPMI-8226_TK-10	Differential	882
RPMI-8226_UACC-257	Differential	1559
RPMI-8226_UACC-62	Differential	1124
RPMI-8226_UO-31	Differential	1345
RXF_393_SN12C	Differential	1260
RXF_393_TK-10	Differential	839
RXF_393_UO-31	Differential	1084
SF-268_786-0	Differential	1009
SF-268_A498	Differential	1303
SF-268_A549	Differential	884
SF-268_ACHN	Differential	1109
SF-268_CAKI-1	Differential	1110
SF-268_CCRF-CEM	Differential	1089
SF-268_COLO_205	Differential	1190
SF-268_DU-145	Differential	1038
SF-268_EKVX	Differential	1104
SF-268_HCC-2998	Differential	1193
SF-268_HCT-116	Differential	789
SF-268_HCT-15	Differential	955
SF-268_HL-60	Differential	994
SF-268_HOP-62	Differential	949
SF-268_HOP-92	Differential	878
SF-268_HT29	Differential	1277
SF-268_IGROV1	Differential	1225
SF-268_K-562	Differential	1244
SF-268_KM12	Differential	992
SF-268_LOX_IMVI	Differential	1041
SF-268_M14	Differential	1306
SF-268_MALME-3M	Differential	1093
SF-268_MDA-MB-435	Differential	1348
SF-268_MOLT-4	Differential	1044
SF-268_NCI_ADR-RES	Differential	417
SF-268_NCI-H226	Differential	1042
SF-268_NCI-H23	Differential	801
SF-268_NCI-H322M	Differential	1162
SF-268_NCI-H460	Differential	766
SF-268_NCI-H522	Differential	785
SF-268_OVCAR-3	Differential	889
SF-268_OVCAR-4	Differential	1110
SF-268_OVCAR-5	Differential	1538
SF-268_OVCAR-8	Differential	586
SF-268_PC-3	Differential	829
SF-268_RPMI-8226	Differential	1031
SF-268_RXF_393	Differential	1114
SF-268_SF-295	Differential	909
SF-268_SF-539	Differential	1081
SF-268_SK-MEL-2	Differential	1740
SF-268_SK-MEL-28	Differential	1569
SF-268_SK-MEL-5	Differential	1466
SF-268_SK-OV-3	Differential	734
SF-268_SN12C	Differential	1053
SF-268_SNB-19	Differential	1020
SF-268_SNB-75	Differential	740
SF-268_SR	Differential	1525
SF-268_SW-620	Differential	1130
SF-268_TK-10	Differential	917
SF-268_U251	Differential	1182
SF-268_UACC-257	Differential	1670
SF-268_UACC-62	Differential	1263
SF-268_UO-31	Differential	1068
SF-295_786-0	Differential	896
SF-295_A498	Differential	1060
SF-295_A549	Differential	725
SF-295_ACHN	Differential	1048
SF-295_CAKI-1	Differential	961
SF-295_CCRF-CEM	Differential	912
SF-295_COLO_205	Differential	1004
SF-295_DU-145	Differential	924
SF-295_EKVX	Differential	1000
SF-295_HCC-2998	Differential	1030
SF-295_HCT-116	Differential	604
SF-295_HCT-15	Differential	829
SF-295_HL-60	Differential	840
SF-295_HOP-62	Differential	895
SF-295_HOP-92	Differential	775
SF-295_HT29	Differential	1080
SF-295_IGROV1	Differential	1124
SF-295_K-562	Differential	1077
SF-295_KM12	Differential	816
SF-295_LOX_IMVI	Differential	1079
SF-295_M14	Differential	1161
SF-295_MALME-3M	Differential	1026
SF-295_MDA-MB-435	Differential	1200
SF-295_MOLT-4	Differential	880
SF-295_NCI_ADR-RES	Differential	443
SF-295_NCI-H226	Differential	1113
SF-295_NCI-H23	Differential	618
SF-295_NCI-H322M	Differential	1035
SF-295_NCI-H460	Differential	620
SF-295_NCI-H522	Differential	681
SF-295_OVCAR-3	Differential	792
SF-295_OVCAR-4	Differential	1003
SF-295_OVCAR-5	Differential	1368
SF-295_OVCAR-8	Differential	444
SF-295_PC-3	Differential	704
SF-295_RPMI-8226	Differential	873
SF-295_RXF_393	Differential	1002
SF-295_SF-539	Differential	971
SF-295_SK-MEL-2	Differential	1627
SF-295_SK-MEL-28	Differential	1453
SF-295_SK-MEL-5	Differential	1328
SF-295_SK-OV-3	Differential	599
SF-295_SN12C	Differential	1143
SF-295_SNB-19	Differential	778
SF-295_SNB-75	Differential	615
SF-295_SR	Differential	1349
SF-295_SW-620	Differential	936
SF-295_TK-10	Differential	787
SF-295_U251	Differential	960
SF-295_UACC-257	Differential	1547
SF-295_UACC-62	Differential	1093
SF-295_UO-31	Differential	1087
SF-539_786-0	Differential	1113
SF-539_A498	Differential	957
SF-539_A549	Differential	977
SF-539_ACHN	Differential	1252
SF-539_CAKI-1	Differential	1205
SF-539_CCRF-CEM	Differential	950
SF-539_COLO_205	Differential	1284
SF-539_DU-145	Differential	1201
SF-539_EKVX	Differential	1035
SF-539_HCC-2998	Differential	1314
SF-539_HCT-116	Differential	950
SF-539_HCT-15	Differential	1131
SF-539_HL-60	Differential	804
SF-539_HOP-62	Differential	1127
SF-539_HOP-92	Differential	634
SF-539_HT29	Differential	1293
SF-539_IGROV1	Differential	853
SF-539_K-562	Differential	978
SF-539_KM12	Differential	1116
SF-539_LOX_IMVI	Differential	847
SF-539_M14	Differential	1197
SF-539_MALME-3M	Differential	863
SF-539_MDA-MB-435	Differential	1091
SF-539_MOLT-4	Differential	1172
SF-539_NCI_ADR-RES	Differential	580
SF-539_NCI-H226	Differential	823
SF-539_NCI-H23	Differential	748
SF-539_NCI-H322M	Differential	942
SF-539_NCI-H460	Differential	918
SF-539_NCI-H522	Differential	704
SF-539_OVCAR-3	Differential	763
SF-539_OVCAR-4	Differential	1054
SF-539_OVCAR-5	Differential	1191
SF-539_OVCAR-8	Differential	626
SF-539_PC-3	Differential	722
SF-539_RPMI-8226	Differential	839
SF-539_RXF_393	Differential	1191
SF-539_SK-MEL-2	Differential	1513
SF-539_SK-MEL-28	Differential	1206
SF-539_SK-MEL-5	Differential	1203
SF-539_SK-OV-3	Differential	868
SF-539_SN12C	Differential	1297
SF-539_SNB-19	Differential	887
SF-539_SNB-75	Differential	605
SF-539_SR	Differential	1072
SF-539_SW-620	Differential	1005
SF-539_TK-10	Differential	1001
SF-539_U251	Differential	915
SF-539_UACC-257	Differential	1338
SF-539_UACC-62	Differential	1011
SF-539_UO-31	Differential	1308
SK-MEL-2_786-0	Differential	1696
SK-MEL-2_A498	Differential	1862
SK-MEL-2_ACHN	Differential	1666
SK-MEL-2_CAKI-1	Differential	1725
SK-MEL-2_DU-145	Differential	1710
SK-MEL-2_IGROV1	Differential	772
SK-MEL-2_NCI_ADR-RES	Differential	526
SK-MEL-2_OVCAR-3	Differential	1158
SK-MEL-2_OVCAR-4	Differential	1617
SK-MEL-2_OVCAR-5	Differential	1920
SK-MEL-2_OVCAR-8	Differential	675
SK-MEL-2_PC-3	Differential	1326
SK-MEL-2_RXF_393	Differential	1801
SK-MEL-2_SK-MEL-28	Differential	1016
SK-MEL-2_SK-MEL-5	Differential	1137
SK-MEL-2_SK-OV-3	Differential	1333
SK-MEL-2_SN12C	Differential	1759
SK-MEL-2_TK-10	Differential	1498
SK-MEL-2_UACC-257	Differential	1010
SK-MEL-2_UACC-62	Differential	1184
SK-MEL-2_UO-31	Differential	1873
SK-MEL-28_786-0	Differential	1560
SK-MEL-28_A498	Differential	1545
SK-MEL-28_ACHN	Differential	1627
SK-MEL-28_CAKI-1	Differential	1628
SK-MEL-28_DU-145	Differential	1555
SK-MEL-28_IGROV1	Differential	925
SK-MEL-28_NCI_ADR-RES	Differential	798
SK-MEL-28_OVCAR-3	Differential	1014
SK-MEL-28_OVCAR-4	Differential	1523
SK-MEL-28_OVCAR-5	Differential	1896
SK-MEL-28_OVCAR-8	Differential	922
SK-MEL-28_PC-3	Differential	1130
SK-MEL-28_RXF_393	Differential	1639
SK-MEL-28_SK-MEL-5	Differential	1112
SK-MEL-28_SK-OV-3	Differential	1199
SK-MEL-28_SN12C	Differential	1671
SK-MEL-28_TK-10	Differential	1418
SK-MEL-28_UACC-257	Differential	654
SK-MEL-28_UACC-62	Differential	869
SK-MEL-28_UO-31	Differential	1735
SK-MEL-5_786-0	Differential	1415
SK-MEL-5_A498	Differential	1688
SK-MEL-5_ACHN	Differential	1469
SK-MEL-5_CAKI-1	Differential	1503
SK-MEL-5_DU-145	Differential	1423
SK-MEL-5_IGROV1	Differential	883
SK-MEL-5_NCI_ADR-RES	Differential	686
SK-MEL-5_OVCAR-3	Differential	871
SK-MEL-5_OVCAR-4	Differential	1306
SK-MEL-5_OVCAR-5	Differential	1763
SK-MEL-5_OVCAR-8	Differential	736
SK-MEL-5_PC-3	Differential	1033
SK-MEL-5_RXF_393	Differential	1567
SK-MEL-5_SK-OV-3	Differential	965
SK-MEL-5_SN12C	Differential	1519
SK-MEL-5_TK-10	Differential	1238
SK-MEL-5_UACC-257	Differential	958
SK-MEL-5_UACC-62	Differential	975
SK-MEL-5_UO-31	Differential	1639
SK-OV-3_786-0	Differential	781
SK-OV-3_A498	Differential	1065
SK-OV-3_ACHN	Differential	906
SK-OV-3_CAKI-1	Differential	906
SK-OV-3_DU-145	Differential	750
SK-OV-3_PC-3	Differential	552
SK-OV-3_RXF_393	Differential	936
SK-OV-3_SN12C	Differential	986
SK-OV-3_TK-10	Differential	600
SK-OV-3_UO-31	Differential	1015
SN12C_TK-10	Differential	968
SN12C_UO-31	Differential	1160
SNB-19_786-0	Differential	998
SNB-19_A498	Differential	1157
SNB-19_A549	Differential	834
SNB-19_ACHN	Differential	1148
SNB-19_CAKI-1	Differential	1090
SNB-19_CCRF-CEM	Differential	1019
SNB-19_COLO_205	Differential	1118
SNB-19_DU-145	Differential	1047
SNB-19_EKVX	Differential	1055
SNB-19_HCC-2998	Differential	1173
SNB-19_HCT-116	Differential	759
SNB-19_HCT-15	Differential	943
SNB-19_HL-60	Differential	972
SNB-19_HOP-62	Differential	997
SNB-19_HOP-92	Differential	861
SNB-19_HT29	Differential	1195
SNB-19_IGROV1	Differential	961
SNB-19_K-562	Differential	1216
SNB-19_KM12	Differential	929
SNB-19_LOX_IMVI	Differential	1152
SNB-19_M14	Differential	1234
SNB-19_MALME-3M	Differential	752
SNB-19_MDA-MB-435	Differential	1231
SNB-19_MOLT-4	Differential	1023
SNB-19_NCI_ADR-RES	Differential	510
SNB-19_NCI-H226	Differential	1133
SNB-19_NCI-H23	Differential	760
SNB-19_NCI-H322M	Differential	1070
SNB-19_NCI-H460	Differential	763
SNB-19_NCI-H522	Differential	792
SNB-19_OVCAR-3	Differential	807
SNB-19_OVCAR-4	Differential	1050
SNB-19_OVCAR-5	Differential	1424
SNB-19_OVCAR-8	Differential	507
SNB-19_PC-3	Differential	788
SNB-19_RPMI-8226	Differential	984
SNB-19_RXF_393	Differential	1120
SNB-19_SK-MEL-2	Differential	1588
SNB-19_SK-MEL-28	Differential	1463
SNB-19_SK-MEL-5	Differential	1324
SNB-19_SK-OV-3	Differential	729
SNB-19_SN12C	Differential	1193
SNB-19_SNB-75	Differential	503
SNB-19_SR	Differential	1419
SNB-19_SW-620	Differential	1010
SNB-19_TK-10	Differential	886
SNB-19_U251	Differential	711
SNB-19_UACC-257	Differential	1533
SNB-19_UACC-62	Differential	1134
SNB-19_UO-31	Differential	1168
SNB-75_786-0	Differential	791
SNB-75_A498	Differential	851
SNB-75_A549	Differential	609
SNB-75_ACHN	Differential	686
SNB-75_CAKI-1	Differential	838
SNB-75_CCRF-CEM	Differential	805
SNB-75_COLO_205	Differential	806
SNB-75_DU-145	Differential	769
SNB-75_EKVX	Differential	668
SNB-75_HCC-2998	Differential	901
SNB-75_HCT-116	Differential	557
SNB-75_HCT-15	Differential	788
SNB-75_HL-60	Differential	694
SNB-75_HOP-62	Differential	801
SNB-75_HOP-92	Differential	573
SNB-75_HT29	Differential	939
SNB-75_IGROV1	Differential	478
SNB-75_K-562	Differential	792
SNB-75_KM12	Differential	751
SNB-75_LOX_IMVI	Differential	627
SNB-75_M14	Differential	609
SNB-75_MALME-3M	Differential	590
SNB-75_MDA-MB-435	Differential	615
SNB-75_MOLT-4	Differential	651
SNB-75_NCI_ADR-RES	Differential	426
SNB-75_NCI-H226	Differential	747
SNB-75_NCI-H23	Differential	560
SNB-75_NCI-H322M	Differential	764
SNB-75_NCI-H460	Differential	529
SNB-75_NCI-H522	Differential	479
SNB-75_OVCAR-3	Differential	630
SNB-75_OVCAR-4	Differential	734
SNB-75_OVCAR-5	Differential	1069
SNB-75_OVCAR-8	Differential	836
SNB-75_PC-3	Differential	504
SNB-75_RPMI-8226	Differential	616
SNB-75_RXF_393	Differential	859
SNB-75_SK-MEL-2	Differential	863
SNB-75_SK-MEL-28	Differential	864
SNB-75_SK-MEL-5	Differential	753
SNB-75_SK-OV-3	Differential	541
SNB-75_SN12C	Differential	746
SNB-75_SR	Differential	933
SNB-75_SW-620	Differential	718
SNB-75_TK-10	Differential	600
SNB-75_U251	Differential	1193
SNB-75_UACC-257	Differential	897
SNB-75_UACC-62	Differential	582
SNB-75_UO-31	Differential	870
SR_786-0	Differential	1485
SR_A498	Differential	1222
SR_ACHN	Differential	1545
SR_CAKI-1	Differential	1480
SR_DU-145	Differential	1469
SR_IGROV1	Differential	671
SR_LOX_IMVI	Differential	876
SR_M14	Differential	1572
SR_MALME-3M	Differential	919
SR_MDA-MB-435	Differential	1141
SR_NCI_ADR-RES	Differential	606
SR_OVCAR-3	Differential	822
SR_OVCAR-4	Differential	1271
SR_OVCAR-5	Differential	1281
SR_OVCAR-8	Differential	744
SR_PC-3	Differential	744
SR_RXF_393	Differential	1532
SR_SK-MEL-2	Differential	1227
SR_SK-MEL-28	Differential	1212
SR_SK-MEL-5	Differential	1414
SR_SK-OV-3	Differential	1133
SR_SN12C	Differential	1606
SR_TK-10	Differential	1323
SR_UACC-257	Differential	1552
SR_UACC-62	Differential	1145
SR_UO-31	Differential	1638
SW-620_786-0	Differential	1101
SW-620_A498	Differential	1401
SW-620_A549	Differential	795
SW-620_ACHN	Differential	1144
SW-620_CAKI-1	Differential	1199
SW-620_CCRF-CEM	Differential	768
SW-620_DU-145	Differential	1095
SW-620_EKVX	Differential	1053
SW-620_HL-60	Differential	778
SW-620_HOP-62	Differential	1183
SW-620_HOP-92	Differential	982
SW-620_IGROV1	Differential	742
SW-620_K-562	Differential	1110
SW-620_LOX_IMVI	Differential	1092
SW-620_M14	Differential	1167
SW-620_MALME-3M	Differential	788
SW-620_MDA-MB-435	Differential	1190
SW-620_MOLT-4	Differential	892
SW-620_NCI_ADR-RES	Differential	588
SW-620_NCI-H226	Differential	1163
SW-620_NCI-H23	Differential	631
SW-620_NCI-H322M	Differential	1061
SW-620_NCI-H460	Differential	684
SW-620_NCI-H522	Differential	720
SW-620_OVCAR-3	Differential	691
SW-620_OVCAR-4	Differential	1048
SW-620_OVCAR-5	Differential	1368
SW-620_OVCAR-8	Differential	593
SW-620_PC-3	Differential	787
SW-620_RPMI-8226	Differential	863
SW-620_RXF_393	Differential	1267
SW-620_SK-MEL-2	Differential	1604
SW-620_SK-MEL-28	Differential	1509
SW-620_SK-MEL-5	Differential	1299
SW-620_SK-OV-3	Differential	668
SW-620_SN12C	Differential	1253
SW-620_SR	Differential	1252
SW-620_TK-10	Differential	909
SW-620_UACC-257	Differential	1587
SW-620_UACC-62	Differential	1172
SW-620_UO-31	Differential	1343
T-47D_786-0	Differential	1158
T-47D_A498	Differential	1316
T-47D_A549	Differential	793
T-47D_ACHN	Differential	1209
T-47D_CAKI-1	Differential	1220
T-47D_CCRF-CEM	Differential	755
T-47D_COLO_205	Differential	1046
T-47D_DU-145	Differential	1082
T-47D_EKVX	Differential	1068
T-47D_HCC-2998	Differential	1099
T-47D_HCT-116	Differential	731
T-47D_HCT-15	Differential	843
T-47D_HL-60	Differential	664
T-47D_HOP-62	Differential	1188
T-47D_HOP-92	Differential	917
T-47D_HT29	Differential	1125
T-47D_IGROV1	Differential	651
T-47D_K-562	Differential	939
T-47D_KM12	Differential	863
T-47D_LOX_IMVI	Differential	918
T-47D_M14	Differential	1215
T-47D_MALME-3M	Differential	860
T-47D_MDA-MB-435	Differential	1235
T-47D_MOLT-4	Differential	901
T-47D_NCI_ADR-RES	Differential	547
T-47D_NCI-H226	Differential	983
T-47D_NCI-H23	Differential	511
T-47D_NCI-H322M	Differential	725
T-47D_NCI-H460	Differential	716
T-47D_NCI-H522	Differential	529
T-47D_OVCAR-3	Differential	632
T-47D_OVCAR-4	Differential	1020
T-47D_OVCAR-5	Differential	1304
T-47D_OVCAR-8	Differential	596
T-47D_PC-3	Differential	696
T-47D_RPMI-8226	Differential	790
T-47D_RXF_393	Differential	1253
T-47D_SF-268	Differential	1121
T-47D_SF-295	Differential	1000
T-47D_SF-539	Differential	937
T-47D_SK-MEL-2	Differential	1682
T-47D_SK-MEL-28	Differential	1413
T-47D_SK-MEL-5	Differential	1312
T-47D_SK-OV-3	Differential	640
T-47D_SN12C	Differential	1233
T-47D_SNB-19	Differential	1103
T-47D_SNB-75	Differential	844
T-47D_SR	Differential	1090
T-47D_SW-620	Differential	1013
T-47D_TK-10	Differential	936
T-47D_U251	Differential	1120
T-47D_UACC-257	Differential	1615
T-47D_UACC-62	Differential	1151
T-47D_UO-31	Differential	1393
TK-10_UO-31	Differential	959
U251_786-0	Differential	1219
U251_A498	Differential	1223
U251_A549	Differential	1049
U251_ACHN	Differential	1356
U251_CAKI-1	Differential	1322
U251_CCRF-CEM	Differential	1460
U251_COLO_205	Differential	1361
U251_DU-145	Differential	1421
U251_EKVX	Differential	1277
U251_HCC-2998	Differential	1440
U251_HCT-116	Differential	1049
U251_HCT-15	Differential	1239
U251_HL-60	Differential	983
U251_HOP-62	Differential	1230
U251_HOP-92	Differential	873
U251_HT29	Differential	1431
U251_IGROV1	Differential	973
U251_K-562	Differential	1336
U251_KM12	Differential	1225
U251_LOX_IMVI	Differential	1063
U251_M14	Differential	1451
U251_MALME-3M	Differential	1445
U251_MDA-MB-435	Differential	1488
U251_MOLT-4	Differential	1295
U251_NCI_ADR-RES	Differential	679
U251_NCI-H226	Differential	1009
U251_NCI-H23	Differential	1099
U251_NCI-H322M	Differential	1030
U251_NCI-H460	Differential	940
U251_NCI-H522	Differential	805
U251_OVCAR-3	Differential	861
U251_OVCAR-4	Differential	1310
U251_OVCAR-5	Differential	1886
U251_OVCAR-8	Differential	1165
U251_PC-3	Differential	853
U251_RPMI-8226	Differential	1149
U251_RXF_393	Differential	1363
U251_SK-MEL-2	Differential	1861
U251_SK-MEL-28	Differential	1422
U251_SK-MEL-5	Differential	1624
U251_SK-OV-3	Differential	950
U251_SN12C	Differential	1382
U251_SR	Differential	1282
U251_SW-620	Differential	1271
U251_TK-10	Differential	1253
U251_UACC-257	Differential	2025
U251_UACC-62	Differential	1532
U251_UO-31	Differential	1536
UACC-257_786-0	Differential	1598
UACC-257_A498	Differential	1882
UACC-257_ACHN	Differential	1648
UACC-257_CAKI-1	Differential	1655
UACC-257_DU-145	Differential	1686
UACC-257_IGROV1	Differential	1005
UACC-257_NCI_ADR-RES	Differential	893
UACC-257_OVCAR-3	Differential	1048
UACC-257_OVCAR-4	Differential	1533
UACC-257_OVCAR-5	Differential	1948
UACC-257_OVCAR-8	Differential	1436
UACC-257_PC-3	Differential	1208
UACC-257_RXF_393	Differential	1662
UACC-257_SK-OV-3	Differential	1168
UACC-257_SN12C	Differential	1677
UACC-257_TK-10	Differential	1410
UACC-257_UACC-62	Differential	902
UACC-257_UO-31	Differential	1757
UACC-62_786-0	Differential	1283
UACC-62_A498	Differential	1570
UACC-62_ACHN	Differential	1337
UACC-62_CAKI-1	Differential	1321
UACC-62_DU-145	Differential	1321
UACC-62_IGROV1	Differential	876
UACC-62_NCI_ADR-RES	Differential	689
UACC-62_OVCAR-3	Differential	842
UACC-62_OVCAR-4	Differential	1355
UACC-62_OVCAR-5	Differential	1777
UACC-62_OVCAR-8	Differential	1067
UACC-62_PC-3	Differential	933
UACC-62_RXF_393	Differential	1356
UACC-62_SK-OV-3	Differential	833
UACC-62_SN12C	Differential	1375
UACC-62_TK-10	Differential	1170
UACC-62_UO-31	Differential	1436
786-0_A498	Non-differential	712
786-0_ACHN	Non-differential	487
786-0_CAKI-1	Non-differential	402
786-0_RXF_393	Non-differential	415
786-0_SN12C	Non-differential	371
786-0_TK-10	Non-differential	366
786-0_UO-31	Non-differential	594
A498_ACHN	Non-differential	812
A498_CAKI-1	Non-differential	721
A498_RXF_393	Non-differential	694
A498_SN12C	Non-differential	641
A498_TK-10	Non-differential	657
A498_UO-31	Non-differential	857
A549_786-0	Non-differential	197
A549_A498	Non-differential	496
A549_ACHN	Non-differential	345
A549_CAKI-1	Non-differential	302
A549_CCRF-CEM	Non-differential	158
A549_DU-145	Non-differential	254
A549_EKVX	Non-differential	295
A549_HL-60	Non-differential	160
A549_HOP-62	Non-differential	236
A549_HOP-92	Non-differential	217
A549_IGROV1	Non-differential	298
A549_K-562	Non-differential	193
A549_LOX_IMVI	Non-differential	335
A549_M14	Non-differential	244
A549_MALME-3M	Non-differential	185
A549_MDA-MB-435	Non-differential	249
A549_MOLT-4	Non-differential	125
A549_NCI_ADR-RES	Non-differential	398
A549_NCI-H226	Non-differential	240
A549_NCI-H23	Non-differential	150
A549_NCI-H322M	Non-differential	265
A549_NCI-H460	Non-differential	149
A549_NCI-H522	Non-differential	92
A549_OVCAR-3	Non-differential	156
A549_OVCAR-4	Non-differential	210
A549_OVCAR-5	Non-differential	354
A549_OVCAR-8	Non-differential	406
A549_PC-3	Non-differential	165
A549_RPMI-8226	Non-differential	166
A549_RXF_393	Non-differential	158
A549_SK-MEL-2	Non-differential	328
A549_SK-MEL-28	Non-differential	273
A549_SK-MEL-5	Non-differential	301
A549_SK-OV-3	Non-differential	97
A549_SN12C	Non-differential	265
A549_SR	Non-differential	308
A549_TK-10	Non-differential	202
A549_UACC-257	Non-differential	309
A549_UACC-62	Non-differential	212
A549_UO-31	Non-differential	327
ACHN_CAKI-1	Non-differential	436
ACHN_RXF_393	Non-differential	331
ACHN_SN12C	Non-differential	475
ACHN_TK-10	Non-differential	408
ACHN_UO-31	Non-differential	614
BT-549_786-0	Non-differential	372
BT-549_A498	Non-differential	931
BT-549_A549	Non-differential	318
BT-549_ACHN	Non-differential	557
BT-549_CAKI-1	Non-differential	453
BT-549_CCRF-CEM	Non-differential	582
BT-549_COLO_205	Non-differential	337
BT-549_DU-145	Non-differential	463
BT-549_EKVX	Non-differential	469
BT-549_HCC-2998	Non-differential	427
BT-549_HCT-116	Non-differential	304
BT-549_HCT-15	Non-differential	340
BT-549_HL-60	Non-differential	565
BT-549_HOP-62	Non-differential	388
BT-549_HOP-92	Non-differential	614
BT-549_HS_578T	Non-differential	444
BT-549_HT29	Non-differential	445
BT-549_IGROV1	Non-differential	925
BT-549_K-562	Non-differential	695
BT-549_KM12	Non-differential	317
BT-549_LOX_IMVI	Non-differential	922
BT-549_M14	Non-differential	450
BT-549_MALME-3M	Non-differential	600
BT-549_MCF7	Non-differential	230
BT-549_MDA-MB-231	Non-differential	805
BT-549_MDA-MB-435	Non-differential	634
BT-549_MDA-MB-468	Non-differential	265
BT-549_MOLT-4	Non-differential	324
BT-549_NCI_ADR-RES	Non-differential	777
BT-549_NCI-H226	Non-differential	828
BT-549_NCI-H23	Non-differential	519
BT-549_NCI-H322M	Non-differential	708
BT-549_NCI-H460	Non-differential	338
BT-549_NCI-H522	Non-differential	469
BT-549_OVCAR-3	Non-differential	559
BT-549_OVCAR-4	Non-differential	413
BT-549_OVCAR-5	Non-differential	667
BT-549_OVCAR-8	Non-differential	711
BT-549_PC-3	Non-differential	547
BT-549_RPMI-8226	Non-differential	540
BT-549_RXF_393	Non-differential	374
BT-549_SF-268	Non-differential	451
BT-549_SF-295	Non-differential	384
BT-549_SF-539	Non-differential	726
BT-549_SK-MEL-2	Non-differential	623
BT-549_SK-MEL-28	Non-differential	717
BT-549_SK-MEL-5	Non-differential	745
BT-549_SK-OV-3	Non-differential	287
BT-549_SN12C	Non-differential	564
BT-549_SNB-19	Non-differential	428
BT-549_SNB-75	Non-differential	790
BT-549_SR	Non-differential	917
BT-549_SW-620	Non-differential	534
BT-549_T-47D	Non-differential	673
BT-549_TK-10	Non-differential	398
BT-549_U251	Non-differential	791
BT-549_UACC-257	Non-differential	689
BT-549_UACC-62	Non-differential	558
BT-549_UO-31	Non-differential	531
CAKI-1_RXF_393	Non-differential	383
CAKI-1_SN12C	Non-differential	461
CAKI-1_TK-10	Non-differential	408
CAKI-1_UO-31	Non-differential	621
CCRF-CEM_786-0	Non-differential	189
CCRF-CEM_A498	Non-differential	644
CCRF-CEM_ACHN	Non-differential	361
CCRF-CEM_CAKI-1	Non-differential	331
CCRF-CEM_DU-145	Non-differential	197
CCRF-CEM_HL-60	Non-differential	345
CCRF-CEM_IGROV1	Non-differential	901
CCRF-CEM_K-562	Non-differential	483
CCRF-CEM_LOX_IMVI	Non-differential	651
CCRF-CEM_M14	Non-differential	302
CCRF-CEM_MALME-3M	Non-differential	370
CCRF-CEM_MDA-MB-435	Non-differential	488
CCRF-CEM_MOLT-4	Non-differential	374
CCRF-CEM_NCI_ADR-RES	Non-differential	133
CCRF-CEM_OVCAR-3	Non-differential	303
CCRF-CEM_OVCAR-4	Non-differential	282
CCRF-CEM_OVCAR-5	Non-differential	520
CCRF-CEM_OVCAR-8	Non-differential	369
CCRF-CEM_PC-3	Non-differential	396
CCRF-CEM_RPMI-8226	Non-differential	392
CCRF-CEM_RXF_393	Non-differential	182
CCRF-CEM_SK-MEL-2	Non-differential	624
CCRF-CEM_SK-MEL-28	Non-differential	517
CCRF-CEM_SK-MEL-5	Non-differential	573
CCRF-CEM_SK-OV-3	Non-differential	104
CCRF-CEM_SN12C	Non-differential	329
CCRF-CEM_SR	Non-differential	709
CCRF-CEM_TK-10	Non-differential	156
CCRF-CEM_UACC-257	Non-differential	576
CCRF-CEM_UACC-62	Non-differential	160
CCRF-CEM_UO-31	Non-differential	340
COLO_205_786-0	Non-differential	192
COLO_205_A498	Non-differential	454
COLO_205_A549	Non-differential	166
COLO_205_ACHN	Non-differential	336
COLO_205_CAKI-1	Non-differential	300
COLO_205_CCRF-CEM	Non-differential	215
COLO_205_DU-145	Non-differential	275
COLO_205_EKVX	Non-differential	268
COLO_205_HCC-2998	Non-differential	347
COLO_205_HCT-116	Non-differential	175
COLO_205_HCT-15	Non-differential	239
COLO_205_HL-60	Non-differential	182
COLO_205_HOP-62	Non-differential	250
COLO_205_HOP-92	Non-differential	272
COLO_205_HT29	Non-differential	356
COLO_205_IGROV1	Non-differential	458
COLO_205_K-562	Non-differential	194
COLO_205_KM12	Non-differential	255
COLO_205_LOX_IMVI	Non-differential	352
COLO_205_M14	Non-differential	247
COLO_205_MALME-3M	Non-differential	349
COLO_205_MDA-MB-435	Non-differential	249
COLO_205_MOLT-4	Non-differential	170
COLO_205_NCI_ADR-RES	Non-differential	490
COLO_205_NCI-H226	Non-differential	288
COLO_205_NCI-H23	Non-differential	171
COLO_205_NCI-H322M	Non-differential	279
COLO_205_NCI-H460	Non-differential	178
COLO_205_NCI-H522	Non-differential	128
COLO_205_OVCAR-3	Non-differential	205
COLO_205_OVCAR-4	Non-differential	262
COLO_205_OVCAR-5	Non-differential	428
COLO_205_OVCAR-8	Non-differential	460
COLO_205_PC-3	Non-differential	208
COLO_205_RPMI-8226	Non-differential	192
COLO_205_RXF_393	Non-differential	184
COLO_205_SK-MEL-2	Non-differential	420
COLO_205_SK-MEL-28	Non-differential	315
COLO_205_SK-MEL-5	Non-differential	314
COLO_205_SK-OV-3	Non-differential	120
COLO_205_SN12C	Non-differential	273
COLO_205_SR	Non-differential	383
COLO_205_SW-620	Non-differential	312
COLO_205_TK-10	Non-differential	244
COLO_205_UACC-257	Non-differential	344
COLO_205_UACC-62	Non-differential	265
COLO_205_UO-31	Non-differential	332
DU-145_786-0	Non-differential	272
DU-145_A498	Non-differential	421
DU-145_ACHN	Non-differential	394
DU-145_CAKI-1	Non-differential	342
DU-145_PC-3	Non-differential	244
DU-145_RXF_393	Non-differential	247
DU-145_SN12C	Non-differential	386
DU-145_TK-10	Non-differential	305
DU-145_UO-31	Non-differential	442
EKVX_786-0	Non-differential	293
EKVX_A498	Non-differential	584
EKVX_ACHN	Non-differential	425
EKVX_CAKI-1	Non-differential	366
EKVX_CCRF-CEM	Non-differential	409
EKVX_DU-145	Non-differential	345
EKVX_HL-60	Non-differential	242
EKVX_HOP-62	Non-differential	346
EKVX_HOP-92	Non-differential	374
EKVX_IGROV1	Non-differential	763
EKVX_K-562	Non-differential	256
EKVX_LOX_IMVI	Non-differential	471
EKVX_M14	Non-differential	344
EKVX_MALME-3M	Non-differential	496
EKVX_MDA-MB-435	Non-differential	403
EKVX_MOLT-4	Non-differential	206
EKVX_NCI_ADR-RES	Non-differential	664
EKVX_NCI-H226	Non-differential	408
EKVX_NCI-H23	Non-differential	270
EKVX_NCI-H322M	Non-differential	409
EKVX_NCI-H460	Non-differential	263
[truncated: 1,541 more rows]

## Sheet: Figure 1C
number of cell lines	numebr of CEs	type
0	1	Coverage more than 3%
1	4174	Coverage more than 3%
2	3810	Coverage more than 3%
3	2908	Coverage more than 3%
4	2334	Coverage more than 3%
5	2077	Coverage more than 3%
6	1998	Coverage more than 3%
7	1916	Coverage more than 3%
8	1829	Coverage more than 3%
9	1704	Coverage more than 3%
10	1563	Coverage more than 3%
11	1401	Coverage more than 3%
12	1226	Coverage more than 3%
13	1146	Coverage more than 3%
14	1017	Coverage more than 3%
15	981	Coverage more than 3%
16	906	Coverage more than 3%
17	853	Coverage more than 3%
18	840	Coverage more than 3%
19	776	Coverage more than 3%
20	794	Coverage more than 3%
21	704	Coverage more than 3%
22	647	Coverage more than 3%
23	621	Coverage more than 3%
24	621	Coverage more than 3%
25	600	Coverage more than 3%
26	582	Coverage more than 3%
27	552	Coverage more than 3%
28	508	Coverage more than 3%
29	515	Coverage more than 3%
30	447	Coverage more than 3%
31	433	Coverage more than 3%
32	449	Coverage more than 3%
33	425	Coverage more than 3%
34	452	Coverage more than 3%
35	394	Coverage more than 3%
36	411	Coverage more than 3%
37	380	Coverage more than 3%
38	347	Coverage more than 3%
39	342	Coverage more than 3%
40	338	Coverage more than 3%
41	307	Coverage more than 3%
42	320	Coverage more than 3%
43	282	Coverage more than 3%
44	317	Coverage more than 3%
45	237	Coverage more than 3%
46	255	Coverage more than 3%
47	248	Coverage more than 3%
48	229	Coverage more than 3%
49	238	Coverage more than 3%
50	198	Coverage more than 3%
51	209	Coverage more than 3%
52	204	Coverage more than 3%
53	193	Coverage more than 3%
54	197	Coverage more than 3%
55	188	Coverage more than 3%
56	173	Coverage more than 3%
57	179	Coverage more than 3%
58	185	Coverage more than 3%
59	236	Coverage more than 3%
60	470	Coverage more than 3%
0	152	Coverage less than 3%
1	53947	Coverage less than 3%
2	15995	Coverage less than 3%
3	6914	Coverage less than 3%
4	3960	Coverage less than 3%
5	2428	Coverage less than 3%
6	1722	Coverage less than 3%
7	1265	Coverage less than 3%
8	939	Coverage less than 3%
9	710	Coverage less than 3%
10	552	Coverage less than 3%
11	441	Coverage less than 3%
12	382	Coverage less than 3%
13	307	Coverage less than 3%
14	233	Coverage less than 3%
15	242	Coverage less than 3%
16	187	Coverage less than 3%
17	153	Coverage less than 3%
18	145	Coverage less than 3%
19	127	Coverage less than 3%
20	106	Coverage less than 3%
21	120	Coverage less than 3%
22	89	Coverage less than 3%
23	81	Coverage less than 3%
24	78	Coverage less than 3%
25	59	Coverage less than 3%
26	51	Coverage less than 3%
27	46	Coverage less than 3%
28	58	Coverage less than 3%
29	51	Coverage less than 3%
30	54	Coverage less than 3%
31	48	Coverage less than 3%
32	48	Coverage less than 3%
33	28	Coverage less than 3%
34	37	Coverage less than 3%
35	24	Coverage less than 3%
36	21	Coverage less than 3%
37	24	Coverage less than 3%
38	20	Coverage less than 3%
39	16	Coverage less than 3%
40	16	Coverage less than 3%
41	19	Coverage less than 3%
42	21	Coverage less than 3%
43	15	Coverage less than 3%
44	14	Coverage less than 3%
45	8	Coverage less than 3%
46	9	Coverage less than 3%
47	8	Coverage less than 3%
48	6	Coverage less than 3%
49	4	Coverage less than 3%
50	12	Coverage less than 3%
51	7	Coverage less than 3%
52	3	Coverage less than 3%
53	7	Coverage less than 3%
54	5	Coverage less than 3%
55	7	Coverage less than 3%
56	4	Coverage less than 3%
57	6	Coverage less than 3%
58	7	Coverage less than 3%
59	5	Coverage less than 3%
60	9	Coverage less than 3%

## Sheet: Figure 1D
number of cell lines	numebr of CEs	type
0	1	Coverage more than 3%
1	4174	Coverage more than 3%
2	3810	Coverage more than 3%
3	2908	Coverage more than 3%
4	2334	Coverage more than 3%
5	2077	Coverage more than 3%
6	1998	Coverage more than 3%
7	1916	Coverage more than 3%
8	1829	Coverage more than 3%
9	1704	Coverage more than 3%
10	1563	Coverage more than 3%
11	1401	Coverage more than 3%
12	1226	Coverage more than 3%
13	1146	Coverage more than 3%
14	1017	Coverage more than 3%
15	981	Coverage more than 3%
16	906	Coverage more than 3%
17	853	Coverage more than 3%
18	840	Coverage more than 3%
19	776	Coverage more than 3%
20	794	Coverage more than 3%
21	704	Coverage more than 3%
22	647	Coverage more than 3%
23	621	Coverage more than 3%
24	621	Coverage more than 3%
25	600	Coverage more than 3%
26	582	Coverage more than 3%
27	552	Coverage more than 3%
28	508	Coverage more than 3%
29	515	Coverage more than 3%
30	447	Coverage more than 3%
31	433	Coverage more than 3%
32	449	Coverage more than 3%
33	425	Coverage more than 3%
34	452	Coverage more than 3%
35	394	Coverage more than 3%
36	411	Coverage more than 3%
37	380	Coverage more than 3%
38	347	Coverage more than 3%
39	342	Coverage more than 3%
40	338	Coverage more than 3%
41	307	Coverage more than 3%
42	320	Coverage more than 3%
43	282	Coverage more than 3%
44	317	Coverage more than 3%
45	237	Coverage more than 3%
46	255	Coverage more than 3%
47	248	Coverage more than 3%
48	229	Coverage more than 3%
49	238	Coverage more than 3%
50	198	Coverage more than 3%
51	209	Coverage more than 3%
52	204	Coverage more than 3%
53	193	Coverage more than 3%
54	197	Coverage more than 3%
55	188	Coverage more than 3%
56	173	Coverage more than 3%
57	179	Coverage more than 3%
58	185	Coverage more than 3%
59	236	Coverage more than 3%
60	470	Coverage more than 3%

## Sheet: Figure 1E
All Enhancers
	786.O	A498	A549	BT.549	COLO_205	EKVX	HCC.2998	HCT.15	HOP.62	HS_578T	HT29	LOX_IMVI	M14	MALME.3M	MCF7	MDA.MB.435	NCI_ADR.RES	NCI.H23	NCI.H522	OVCAR.3	OVCAR.4	OVCAR.5	OVCAR.8	RXF_393	SF.268	SK.MEL.2	SN12C	SNB.19	SW.620	T.47D	U251	UACC.257	UACC.62	UO.31
786.O	1	0.727379	0.480669	0.540427	0.359667	0.537607	0.331933	0.358257	0.695729	0.537733	0.383459	0.497523	0.242721	0.18185	0.21037	0.195288	0.433908	0.342122	0.134634	0.326316	0.443638	0.442883	0.492805	0.822178	0.527873	0.245625	0.523893	0.543046	0.334328	0.217916	0.498258	0.203729	0.282166	0.744896
A498	0.727379	1	0.539973	0.56848	0.405025	0.551349	0.40343	0.440403	0.63086	0.505663	0.462806	0.506566	0.288177	0.232109	0.264867	0.241753	0.461121	0.39556	0.168443	0.341657	0.493419	0.507674	0.501841	0.715965	0.504224	0.289512	0.517817	0.59515	0.357113	0.246098	0.553842	0.24624	0.328877	0.698194
A549	0.480669	0.539973	1	0.390248	0.432837	0.656116	0.472812	0.456557	0.535225	0.322272	0.509588	0.310385	0.222133	0.170975	0.358936	0.17557	0.35448	0.465637	0.186531	0.338975	0.420693	0.513234	0.40384	0.41781	0.354059	0.209157	0.399481	0.446401	0.373418	0.269466	0.420348	0.188743	0.241529	0.463711
BT.549	0.540427	0.56848	0.390248	1	0.296156	0.464932	0.326618	0.403605	0.557509	0.536286	0.358591	0.527437	0.289315	0.217671	0.239386	0.250741	0.43145	0.435969	0.18269	0.297642	0.439758	0.368233	0.478631	0.549883	0.507766	0.254825	0.50727	0.514774	0.29502	0.239936	0.498066	0.229015	0.305746	0.578131
COLO_205	0.359667	0.405025	0.432837	0.296156	1	0.397568	0.614972	0.463131	0.370537	0.217223	0.601956	0.223789	0.252504	0.176936	0.285554	0.19603	0.246231	0.297351	0.112673	0.292781	0.342833	0.565756	0.271175	0.332472	0.25941	0.229269	0.239442	0.38551	0.506696	0.240574	0.350143	0.211339	0.240034	0.359145
EKVX	0.537607	0.551349	0.656116	0.464932	0.397568	1	0.436331	0.462369	0.573713	0.411615	0.475639	0.380711	0.252841	0.198035	0.316472	0.192074	0.392549	0.467904	0.191478	0.376519	0.495423	0.506122	0.456765	0.497636	0.455403	0.236368	0.468053	0.484718	0.35433	0.26255	0.456076	0.210862	0.262168	0.532046
HCC.2998	0.331933	0.40343	0.472812	0.326618	0.614972	0.436331	1	0.635682	0.365593	0.205227	0.685978	0.233116	0.232145	0.166843	0.319927	0.189095	0.28866	0.389487	0.141594	0.323006	0.384022	0.574071	0.322589	0.30994	0.285296	0.208577	0.272505	0.354018	0.452405	0.248589	0.339334	0.187088	0.22257	0.37955
HCT.15	0.358257	0.440403	0.456557	0.403605	0.463131	0.462369	0.635682	1	0.389024	0.251232	0.599345	0.283755	0.274789	0.186284	0.385206	0.221396	0.390514	0.47881	0.174366	0.359426	0.454309	0.5275	0.419035	0.338194	0.378569	0.241479	0.353441	0.38792	0.45436	0.285683	0.413707	0.210342	0.253354	0.439393
HOP.62	0.695729	0.63086	0.535225	0.557509	0.370537	0.573713	0.365593	0.389024	1	0.59209	0.43353	0.557796	0.273881	0.225171	0.248629	0.205732	0.446894	0.392496	0.180696	0.333742	0.446632	0.507718	0.513196	0.635349	0.587376	0.276996	0.568543	0.610858	0.371483	0.23868	0.553104	0.243267	0.330077	0.693346
HS_578T	0.537733	0.505663	0.322272	0.536286	0.217223	0.411615	0.205227	0.251232	0.59209	1	0.239087	0.564446	0.216623	0.180223	0.128946	0.172146	0.423562	0.22305	0.152288	0.250018	0.411729	0.294319	0.486536	0.575508	0.623522	0.206271	0.538265	0.455643	0.23052	0.178621	0.434261	0.182193	0.263092	0.571956
HT29	0.383459	0.462806	0.509588	0.358591	0.601956	0.475639	0.685978	0.599345	0.43353	0.239087	1	0.272113	0.257556	0.183946	0.32652	0.198201	0.329843	0.381562	0.139047	0.365767	0.404845	0.692092	0.338579	0.367965	0.337785	0.239375	0.315052	0.402759	0.473472	0.299745	0.383939	0.215804	0.252646	0.443635
LOX_IMVI	0.497523	0.506566	0.310385	0.527437	0.223789	0.380711	0.233116	0.283755	0.557796	0.564446	0.272113	1	0.259016	0.198997	0.135621	0.22457	0.426638	0.262799	0.139387	0.204832	0.327968	0.332693	0.456187	0.530344	0.573283	0.245922	0.541816	0.432201	0.236418	0.146147	0.418691	0.212875	0.326227	0.664226
M14	0.242721	0.288177	0.222133	0.289315	0.252504	0.252841	0.232145	0.274789	0.273881	0.216623	0.257556	0.259016	1	0.720003	0.171802	0.778773	0.222004	0.248699	0.114345	0.187414	0.224264	0.270021	0.223342	0.259229	0.262066	0.715651	0.20699	0.34152	0.27076	0.136321	0.361036	0.748175	0.671778	0.300083
MALME.3M	0.18185	0.232109	0.170975	0.217671	0.176936	0.198035	0.166843	0.186284	0.225171	0.180223	0.183946	0.198997	0.720003	1	0.133273	0.644674	0.163143	0.184189	0.115592	0.140407	0.190161	0.205522	0.168175	0.192312	0.196334	0.672895	0.157682	0.261717	0.188922	0.12036	0.267124	0.756654	0.581449	0.221044
MCF7	0.21037	0.264867	0.358936	0.239386	0.285554	0.316472	0.319927	0.385206	0.248629	0.128946	0.32652	0.135621	0.171802	0.133273	1	0.130097	0.206595	0.433574	0.194802	0.216622	0.244827	0.276933	0.242895	0.177224	0.176625	0.144396	0.145591	0.248984	0.200489	0.394293	0.241538	0.136091	0.152193	0.212959
MDA.MB.435	0.195288	0.241753	0.17557	0.250741	0.19603	0.192074	0.189095	0.221396	0.205732	0.172146	0.198201	0.22457	0.778773	0.644674	0.130097	1	0.185638	0.202443	0.0936106	0.145342	0.183785	0.21032	0.179852	0.211646	0.204247	0.696541	0.159757	0.271895	0.183776	0.105003	0.288606	0.724002	0.642158	0.250763
NCI_ADR.RES	0.433908	0.461121	0.35448	0.43145	0.246231	0.392549	0.28866	0.390514	0.446894	0.423562	0.329843	0.426638	0.222004	0.163143	0.206595	0.185638	1	0.31078	0.131002	0.282396	0.411225	0.371822	0.734741	0.442112	0.472889	0.203867	0.503804	0.384481	0.255375	0.220022	0.410611	0.186357	0.244902	0.510198
NCI.H23	0.342122	0.39556	0.465637	0.435969	0.297351	0.467904	0.389487	0.47881	0.392496	0.22305	0.381562	0.262799	0.248699	0.184189	0.433574	0.202443	0.31078	1	0.233423	0.278331	0.358775	0.348452	0.350332	0.326346	0.305056	0.224185	0.286487	0.359627	0.288652	0.248159	0.383568	0.193037	0.246088	0.3501
NCI.H522	0.134634	0.168443	0.186531	0.18269	0.112673	0.191478	0.141594	0.174366	0.180696	0.152288	0.139047	0.139387	0.114345	0.115592	0.194802	0.0936106	0.131002	0.233423	1	0.168781	0.223621	0.143173	0.154102	0.122116	0.145879	0.106812	0.12057	0.20359	0.111484	0.133235	0.223474	0.113284	0.127444	0.162894
OVCAR.3	0.326316	0.341657	0.338975	0.297642	0.292781	0.376519	0.323006	0.359426	0.333742	0.250018	0.365767	0.204832	0.187414	0.140407	0.216622	0.145342	0.282396	0.278331	0.168781	1	0.501541	0.354516	0.312281	0.317053	0.262716	0.172738	0.264885	0.350831	0.254298	0.231878	0.362754	0.16544	0.187851	0.331705
OVCAR.4	0.443638	0.493419	0.420693	0.439758	0.342833	0.495423	0.384022	0.454309	0.446632	0.411729	0.404845	0.327968	0.224264	0.190161	0.244827	0.183785	0.411225	0.358775	0.223621	0.501541	1	0.407985	0.485775	0.458534	0.414529	0.216152	0.413004	0.431358	0.31344	0.268828	0.428298	0.200866	0.230409	0.483775
OVCAR.5	0.442883	0.507674	0.513234	0.368233	0.565756	0.506122	0.574071	0.5275	0.507718	0.294319	0.692092	0.332693	0.270021	0.205522	0.276933	0.21032	0.371822	0.348452	0.143173	0.354516	0.407985	1	0.393763	0.414449	0.357826	0.262235	0.367804	0.446358	0.431989	0.288693	0.422792	0.233092	0.30056	0.492408
OVCAR.8	0.492805	0.501841	0.40384	0.478631	0.271175	0.456765	0.322589	0.419035	0.513196	0.486536	0.338579	0.456187	0.223342	0.168175	0.242895	0.179852	0.734741	0.350332	0.154102	0.312281	0.485775	0.393763	1	0.500288	0.511357	0.2095	0.568365	0.435604	0.277749	0.246155	0.447628	0.190974	0.242845	0.54931
RXF_393	0.822178	0.715965	0.41781	0.549883	0.332472	0.497636	0.30994	0.338194	0.635349	0.575508	0.367965	0.530344	0.259229	0.192312	0.177224	0.211646	0.442112	0.326346	0.122116	0.317053	0.458534	0.414449	0.500288	1	0.531395	0.258281	0.512879	0.536801	0.313756	0.210835	0.486242	0.223962	0.288465	0.701028
SF.268	0.527873	0.504224	0.354059	0.507766	0.25941	0.455403	0.285296	0.378569	0.587376	0.623522	0.337785	0.573283	0.262066	0.196334	0.176625	0.204247	0.472889	0.305056	0.145879	0.262716	0.414529	0.357826	0.511357	0.531395	1	0.242846	0.572128	0.481037	0.301419	0.204836	0.493985	0.223428	0.288819	0.628728
SK.MEL.2	0.245625	0.289512	0.209157	0.254825	0.229269	0.236368	0.208577	0.241479	0.276996	0.206271	0.239375	0.245922	0.715651	0.672895	0.144396	0.696541	0.203867	0.224185	0.106812	0.172738	0.216152	0.262235	0.2095	0.258281	0.242846	1	0.207732	0.329363	0.246066	0.131358	0.326097	0.773212	0.63814	0.28701
SN12C	0.523893	0.517817	0.399481	0.50727	0.239442	0.468053	0.272505	0.353441	0.568543	0.538265	0.315052	0.541816	0.20699	0.157682	0.145591	0.159757	0.503804	0.286487	0.12057	0.264885	0.413004	0.367804	0.568365	0.512879	0.572128	0.207732	1	0.454024	0.293462	0.185669	0.426938	0.172842	0.241921	0.612506
SNB.19	0.543046	0.59515	0.446401	0.514774	0.38551	0.484718	0.354018	0.38792	0.610858	0.455643	0.402759	0.432201	0.34152	0.261717	0.248984	0.271895	0.384481	0.359627	0.20359	0.350831	0.431358	0.446358	0.435604	0.536801	0.481037	0.329363	0.454024	1	0.381893	0.214999	0.775068	0.296913	0.387151	0.551123
SW.620	0.334328	0.357113	0.373418	0.29502	0.506696	0.35433	0.452405	0.45436	0.371483	0.23052	0.473472	0.236418	0.27076	0.188922	0.200489	0.183776	0.255375	0.288652	0.111484	0.254298	0.31344	0.431989	0.277749	0.313756	0.301419	0.246066	0.293462	0.381893	1	0.196372	0.375152	0.215745	0.248811	0.373905
T.47D	0.217916	0.246098	0.269466	0.239936	0.240574	0.26255	0.248589	0.285683	0.23868	0.178621	0.299745	0.146147	0.136321	0.12036	0.394293	0.105003	0.220022	0.248159	0.133235	0.231878	0.268828	0.288693	0.246155	0.210835	0.204836	0.131358	0.185669	0.214999	0.196372	1	0.221281	0.12137	0.136483	0.221947
U251	0.498258	0.553842	0.420348	0.498066	0.350143	0.456076	0.339334	0.413707	0.553104	0.434261	0.383939	0.418691	0.361036	0.267124	0.241538	0.288606	0.410611	0.383568	0.223474	0.362754	0.428298	0.422792	0.447628	0.486242	0.493985	0.326097	0.426938	0.775068	0.375152	0.221281	1	0.307259	0.388148	0.541131
UACC.257	0.203729	0.24624	0.188743	0.229015	0.211339	0.210862	0.187088	0.210342	0.243267	0.182193	0.215804	0.212875	0.748175	0.756654	0.136091	0.724002	0.186357	0.193037	0.113284	0.16544	0.200866	0.233092	0.190974	0.223962	0.223428	0.773212	0.172842	0.296913	0.215745	0.12137	0.307259	1	0.629519	0.246843
UACC.62	0.282166	0.328877	0.241529	0.305746	0.240034	0.262168	0.22257	0.253354	0.330077	0.263092	0.252646	0.326227	0.671778	0.581449	0.152193	0.642158	0.244902	0.246088	0.127444	0.187851	0.230409	0.30056	0.242845	0.288465	0.288819	0.63814	0.241921	0.387151	0.248811	0.136483	0.388148	0.629519	1	0.334382
UO.31	0.744896	0.698194	0.463711	0.578131	0.359145	0.532046	0.37955	0.439393	0.693346	0.571956	0.443635	0.664226	0.300083	0.221044	0.212959	0.250763	0.510198	0.3501	0.162894	0.331705	0.483775	0.492408	0.54931	0.701028	0.628728	0.28701	0.612506	0.551123	0.373905	0.221947	0.541131	0.246843	0.334382	1
Constituent Enhancers
	786.O	A498	A549	BT.549	COLO_205	EKVX	HCC.2998	HCT.15	HOP.62	HS_578T	HT29	LOX_IMVI	M14	MALME.3M	MCF7	MDA.MB.435	NCI_ADR.RES	NCI.H23	NCI.H522	OVCAR.3	OVCAR.4	OVCAR.5	OVCAR.8	RXF_393	SF.268	SK.MEL.2	SN12C	SNB.19	SW.620	T.47D	U251	UACC.257	UACC.62	UO.31
786.O	1	0.726439	0.463044	0.528668	0.330301	0.520065	0.301849	0.336656	0.690806	0.527789	0.352089	0.485391	0.191516	0.133531	0.191621	0.144453	0.415027	0.326774	0.114084	0.303482	0.426504	0.416015	0.481738	0.824278	0.526805	0.193795	0.50727	0.525242	0.306535	0.185619	0.482077	0.150436	0.240919	0.741951
A498	0.726439	1	0.527407	0.553563	0.378172	0.531483	0.375156	0.419547	0.62134	0.485495	0.431806	0.483103	0.229626	0.180446	0.244063	0.184558	0.439703	0.376568	0.148594	0.314874	0.476629	0.483488	0.488842	0.709454	0.491863	0.230342	0.500959	0.579201	0.326464	0.211174	0.539027	0.186729	0.281553	0.684438
A549	0.463044	0.527407	1	0.371504	0.416622	0.650268	0.462037	0.458439	0.521754	0.297429	0.498735	0.285167	0.179724	0.132983	0.357461	0.133812	0.33494	0.46415	0.172845	0.325028	0.41089	0.501492	0.389931	0.396216	0.336975	0.165373	0.378173	0.429642	0.35418	0.246537	0.40257	0.145824	0.207719	0.444134
BT.549	0.528668	0.553563	0.371504	1	0.26655	0.439568	0.292483	0.366744	0.549033	0.532137	0.323123	0.518744	0.240563	0.181094	0.21036	0.202843	0.408622	0.416842	0.165051	0.268345	0.422562	0.337573	0.46518	0.541594	0.502107	0.206975	0.495637	0.49711	0.26531	0.210416	0.482905	0.182847	0.268723	0.563391
COLO_205	0.330301	0.378172	0.416622	0.26655	1	0.372746	0.61122	0.461228	0.344373	0.177142	0.593637	0.186025	0.21388	0.13812	0.274802	0.156138	0.216952	0.281048	0.0935747	0.272315	0.321382	0.552957	0.245901	0.299676	0.227822	0.187432	0.206275	0.361881	0.495838	0.21406	0.32568	0.170044	0.2053	0.325364
EKVX	0.520065	0.531483	0.650268	0.439568	0.372746	1	0.412599	0.44228	0.560059	0.386786	0.450331	0.350688	0.200267	0.153661	0.298304	0.138819	0.366001	0.454487	0.173001	0.355377	0.481595	0.48459	0.440548	0.478103	0.429283	0.183047	0.445892	0.461692	0.326616	0.230742	0.432453	0.158351	0.217696	0.506438
HCC.2998	0.301849	0.375156	0.462037	0.292483	0.61122	0.412599	1	0.638458	0.341726	0.165706	0.68497	0.192468	0.186752	0.127327	0.300867	0.142576	0.258415	0.373239	0.122478	0.302805	0.364083	0.564623	0.297594	0.277336	0.255396	0.160429	0.241648	0.325974	0.438557	0.222928	0.31183	0.142189	0.181244	0.346102
HCT.15	0.336656	0.419547	0.458439	0.366744	0.461228	0.44228	0.638458	1	0.378695	0.222377	0.595163	0.242709	0.220803	0.14942	0.353663	0.166819	0.364995	0.45624	0.156333	0.340577	0.448818	0.524647	0.40792	0.314055	0.350164	0.190519	0.336329	0.362943	0.444167	0.262298	0.391442	0.163569	0.208794	0.410932
HOP.62	0.690806	0.62134	0.521754	0.549033	0.344373	0.560059	0.341726	0.378695	1	0.584283	0.410384	0.550105	0.228751	0.180952	0.236092	0.158242	0.429253	0.384443	0.164569	0.31317	0.431856	0.486818	0.503257	0.62703	0.592045	0.229408	0.553222	0.600474	0.349055	0.20808	0.544774	0.194256	0.295926	0.686399
HS_578T	0.527789	0.485495	0.297429	0.532137	0.177142	0.386786	0.165706	0.222377	0.584283	1	0.197525	0.557434	0.161136	0.125421	0.105287	0.115638	0.408543	0.201359	0.137869	0.221257	0.393393	0.252015	0.48205	0.563476	0.632324	0.143252	0.530111	0.433235	0.194821	0.142034	0.415192	0.12097	0.217133	0.558363
HT29	0.352089	0.431806	0.498735	0.323123	0.593637	0.450331	0.68497	0.595163	0.410384	0.197525	1	0.231803	0.20723	0.139844	0.304352	0.147097	0.299211	0.360007	0.117453	0.343991	0.382096	0.687001	0.311803	0.33447	0.307979	0.188633	0.283394	0.373233	0.457532	0.272465	0.354391	0.16666	0.209864	0.410766
LOX_IMVI	0.485391	0.483103	0.285167	0.518744	0.186025	0.350688	0.192468	0.242709	0.550105	0.557434	0.231803	1	0.210236	0.15245	0.103021	0.176912	0.406958	0.236051	0.122344	0.169111	0.300569	0.296055	0.444345	0.516891	0.572798	0.192474	0.533312	0.407891	0.200707	0.106588	0.397454	0.160169	0.290692	0.656399
M14	0.191516	0.229626	0.179724	0.240563	0.21388	0.200267	0.186752	0.220803	0.228751	0.161136	0.20723	0.210236	1	0.727454	0.137579	0.781904	0.175251	0.208283	0.091384	0.142054	0.179074	0.221406	0.180335	0.20443	0.212284	0.717236	0.158132	0.297235	0.230998	0.0931628	0.318364	0.750751	0.668099	0.242723
MALME.3M	0.133531	0.180446	0.132983	0.181094	0.13812	0.153661	0.127327	0.14942	0.180952	0.125421	0.139844	0.15245	0.727454	1	0.113304	0.64875	0.123126	0.160212	0.0995858	0.103295	0.151568	0.156333	0.130347	0.139405	0.151797	0.673075	0.112761	0.220169	0.152028	0.0822884	0.230058	0.761746	0.576444	0.166909
MCF7	0.191621	0.244063	0.357461	0.21036	0.274802	0.298304	0.300867	0.353663	0.236092	0.105287	0.304352	0.103021	0.137579	0.113304	1	0.0962553	0.178562	0.422614	0.186492	0.196574	0.225266	0.258797	0.223384	0.153172	0.1469	0.112606	0.120797	0.230431	0.178454	0.386344	0.219601	0.10902	0.123292	0.181767
MDA.MB.435	0.144453	0.184558	0.133812	0.202843	0.156138	0.138819	0.142576	0.166819	0.158242	0.115638	0.147097	0.176912	0.781904	0.64875	0.0962553	1	0.140992	0.163556	0.071632	0.0996051	0.138312	0.159008	0.137603	0.156995	0.153962	0.697124	0.111114	0.225211	0.139464	0.0628497	0.245206	0.723996	0.637576	0.194354
NCI_ADR.RES	0.415027	0.439703	0.33494	0.408622	0.216952	0.366001	0.258415	0.364995	0.429253	0.408543	0.299211	0.406958	0.175251	0.123126	0.178562	0.140992	1	0.28586	0.111532	0.258475	0.397622	0.343893	0.725714	0.423641	0.462426	0.155224	0.492188	0.359119	0.223012	0.192314	0.388656	0.141061	0.206463	0.488297
NCI.H23	0.326774	0.376568	0.46415	0.416842	0.281048	0.454487	0.373239	0.45624	0.384443	0.201359	0.360007	0.236051	0.208283	0.160212	0.422614	0.163556	0.28586	1	0.220499	0.254286	0.345821	0.330906	0.334811	0.310086	0.284147	0.190208	0.265719	0.34055	0.26569	0.23046	0.36389	0.160435	0.217593	0.324076
NCI.H522	0.114084	0.148594	0.172845	0.165051	0.0935747	0.173001	0.122478	0.156333	0.164569	0.137869	0.117453	0.122344	0.091384	0.0995858	0.186492	0.071632	0.111532	0.220499	1	0.155553	0.212674	0.122355	0.137755	0.100093	0.126938	0.0828743	0.101337	0.18797	0.0926208	0.119108	0.211851	0.0932378	0.10844	0.141581
OVCAR.3	0.303482	0.314874	0.325028	0.268345	0.272315	0.355377	0.302805	0.340577	0.31317	0.221257	0.343991	0.169111	0.142054	0.103295	0.196574	0.0996051	0.258475	0.254286	0.155553	1	0.496161	0.333305	0.293354	0.2928	0.236166	0.127389	0.239927	0.327432	0.229876	0.209778	0.340368	0.12308	0.1489	0.301659
OVCAR.4	0.426504	0.476629	0.41089	0.422562	0.321382	0.481595	0.364083	0.448818	0.431856	0.393393	0.382096	0.300569	0.179074	0.151568	0.225266	0.138312	0.397622	0.345821	0.212674	0.496161	1	0.386736	0.481967	0.444091	0.402338	0.169188	0.397718	0.413087	0.290528	0.243632	0.415193	0.156503	0.19168	0.463151
OVCAR.5	0.416015	0.483488	0.501492	0.337573	0.552957	0.48459	0.564623	0.524647	0.486818	0.252015	0.687001	0.296055	0.221406	0.156333	0.258797	0.159008	0.343893	0.330906	0.122355	0.333305	0.386736	1	0.371025	0.383481	0.330084	0.209144	0.338301	0.419552	0.413476	0.25815	0.399522	0.180516	0.25868	0.463638
OVCAR.8	0.481738	0.488842	0.389931	0.46518	0.245901	0.440548	0.297594	0.40792	0.503257	0.48205	0.311803	0.444345	0.180335	0.130347	0.223384	0.137603	0.725714	0.334811	0.137755	0.293354	0.481967	0.371025	1	0.490013	0.51327	0.164739	0.564755	0.420088	0.250201	0.223046	0.433552	0.148478	0.207643	0.537776
RXF_393	0.824278	0.709454	0.396216	0.541594	0.299676	0.478103	0.277336	0.314055	0.62703	0.563476	0.33447	0.516891	0.20443	0.139405	0.153172	0.156995	0.423641	0.310086	0.100093	0.2928	0.444091	0.383481	0.490013	1	0.52856	0.200978	0.497311	0.516849	0.282046	0.176884	0.466431	0.166612	0.242727	0.692402
SF.268	0.526805	0.491863	0.336975	0.502107	0.227822	0.429283	0.255396	0.350164	0.592045	0.632324	0.307979	0.572798	0.212284	0.151797	0.1469	0.153962	0.462426	0.284147	0.126938	0.236166	0.402338	0.330084	0.51327	0.52856	1	0.191168	0.576731	0.46861	0.27411	0.172538	0.483507	0.172845	0.25251	0.626327
SK.MEL.2	0.193795	0.230342	0.165373	0.206975	0.187432	0.183047	0.160429	0.190519	0.229408	0.143252	0.188633	0.192474	0.717236	0.673075	0.112606	0.697124	0.155224	0.190208	0.0828743	0.127389	0.169188	0.209144	0.164739	0.200978	0.191168	1	0.156453	0.283524	0.20408	0.0852054	0.281967	0.777318	0.630896	0.22765
SN12C	0.50727	0.500959	0.378173	0.495637	0.206275	0.445892	0.241648	0.336329	0.553222	0.530111	0.283394	0.533312	0.158132	0.112761	0.120797	0.111114	0.492188	0.265719	0.101337	0.239927	0.397718	0.338301	0.564755	0.497311	0.576731	0.156453	1	0.433521	0.265899	0.153492	0.41019	0.122499	0.201621	0.601655
SNB.19	0.525242	0.579201	0.429642	0.49711	0.361881	0.461692	0.325974	0.362943	0.600474	0.433235	0.373233	0.407891	0.297235	0.220169	0.230431	0.225211	0.359119	0.34055	0.18797	0.327432	0.413087	0.419552	0.420088	0.516849	0.46861	0.283524	0.433521	1	0.358904	0.181124	0.77952	0.25028	0.353275	0.526966
SW.620	0.306535	0.326464	0.35418	0.26531	0.495838	0.326616	0.438557	0.444167	0.349055	0.194821	0.457532	0.200707	0.230998	0.152028	0.178454	0.139464	0.223012	0.26569	0.0926208	0.229876	0.290528	0.413476	0.250201	0.282046	0.27411	0.20408	0.265899	0.358904	1	0.167441	0.351819	0.174976	0.214848	0.343309
T.47D	0.185619	0.211174	0.246537	0.210416	0.21406	0.230742	0.222928	0.262298	0.20808	0.142034	0.272465	0.106588	0.0931628	0.0822884	0.386344	0.0628497	0.192314	0.23046	0.119108	0.209778	0.243632	0.25815	0.223046	0.176884	0.172538	0.0852054	0.153492	0.181124	0.167441	1	0.188716	0.0779338	0.0961227	0.181772
U251	0.482077	0.539027	0.40257	0.482905	0.32568	0.432453	0.31183	0.391442	0.544774	0.415192	0.354391	0.397454	0.318364	0.230058	0.219601	0.245206	0.388656	0.36389	0.211851	0.340368	0.415193	0.399522	0.433552	0.466431	0.483507	0.281967	0.41019	0.77952	0.351819	0.188716	1	0.264152	0.360729	0.522366
UACC.257	0.150436	0.186729	0.145824	0.182847	0.170044	0.158351	0.142189	0.163569	0.194256	0.12097	0.16666	0.160169	0.750751	0.761746	0.10902	0.723996	0.141061	0.160435	0.0932378	0.12308	0.156503	0.180516	0.148478	0.166612	0.172845	0.777318	0.122499	0.25028	0.174976	0.0779338	0.264152	1	0.624709	0.187319
UACC.62	0.240919	0.281553	0.207719	0.268723	0.2053	0.217696	0.181244	0.208794	0.295926	0.217133	0.209864	0.290692	0.668099	0.576444	0.123292	0.637576	0.206463	0.217593	0.10844	0.1489	0.19168	0.25868	0.207643	0.242727	0.25251	0.630896	0.201621	0.353275	0.214848	0.0961227	0.360729	0.624709	1	0.287888
UO.31	0.741951	0.684438	0.444134	0.563391	0.325364	0.506438	0.346102	0.410932	0.686399	0.558363	0.410766	0.656399	0.242723	0.166909	0.181767	0.194354	0.488297	0.324076	0.141581	0.301659	0.463151	0.463638	0.537776	0.692402	0.626327	0.22765	0.601655	0.526966	0.343309	0.181772	0.522366	0.187319	0.287888	1
Non-Constituent Enhancers
	786.O	A498	A549	BT.549	COLO_205	EKVX	HCC.2998	HCT.15	HOP.62	HS_578T	HT29	LOX_IMVI	M14	MALME.3M	MCF7	MDA.MB.435	NCI_ADR.RES	NCI.H23	NCI.H522	OVCAR.3	OVCAR.4	OVCAR.5	OVCAR.8	RXF_393	SF.268	SK.MEL.2	SN12C	SNB.19	SW.620	T.47D	U251	UACC.257	UACC.62	UO.31
786.O	1	0.521527	0.326719	0.368304	0.24953	0.379864	0.261118	0.316745	0.421885	0.269008	0.302696	0.293804	0.231804	0.0977394	0.204232	0.183866	0.334397	0.297948	0.199406	0.214124	0.253495	0.271371	0.315051	0.631241	0.299484	0.163446	0.341599	0.350941	0.236377	0.159181	0.347609	0.133218	0.189249	0.560974
A498	0.521527	1	0.407192	0.43957	0.284322	0.422299	0.327502	0.374512	0.416154	0.280353	0.396592	0.361874	0.284763	0.140205	0.269593	0.229862	0.390139	0.381984	0.239743	0.243987	0.333737	0.344103	0.360945	0.540257	0.312079	0.216321	0.360623	0.415763	0.27195	0.195827	0.391447	0.177075	0.246087	0.560071
A549	0.326719	0.407192	1	0.289286	0.280849	0.509465	0.32344	0.362424	0.33626	0.15042	0.360173	0.193551	0.246951	0.106377	0.261952	0.186024	0.296589	0.38687	0.238643	0.221033	0.229292	0.324314	0.275169	0.271192	0.232947	0.171648	0.25636	0.281379	0.289722	0.20638	0.334628	0.14979	0.171437	0.33042
BT.549	0.368304	0.43957	0.289286	1	0.24095	0.417754	0.350846	0.476815	0.346316	0.309092	0.367467	0.368728	0.340595	0.12305	0.333444	0.290638	0.419901	0.461017	0.301479	0.273039	0.317268	0.279807	0.378183	0.343101	0.348484	0.219983	0.359217	0.384652	0.261466	0.228774	0.380731	0.185141	0.252124	0.454958
COLO_205	0.24953	0.284322	0.280849	0.24095	1	0.304452	0.446722	0.377054	0.199494	0.0963695	0.457725	0.146485	0.211175	0.0937247	0.254634	0.163915	0.215047	0.273472	0.211263	0.19896	0.22189	0.408135	0.196255	0.225144	0.178517	0.147884	0.153234	0.226968	0.365676	0.198502	0.246223	0.133875	0.148955	0.272459
EKVX	0.379864	0.422299	0.509465	0.417754	0.304452	1	0.380609	0.459648	0.374434	0.227034	0.422502	0.273404	0.294291	0.123837	0.348141	0.226178	0.373529	0.477219	0.330224	0.302758	0.348914	0.378277	0.337285	0.310008	0.398345	0.197404	0.349089	0.35177	0.299581	0.261231	0.366891	0.177496	0.216683	0.431772
HCC.2998	0.261118	0.327502	0.32344	0.350846	0.446722	0.380609	1	0.582681	0.223377	0.101793	0.541345	0.205147	0.26641	0.109505	0.375207	0.233758	0.307996	0.408902	0.292684	0.256867	0.296326	0.428029	0.288135	0.220608	0.216404	0.191228	0.218737	0.262152	0.345808	0.222926	0.271987	0.152533	0.199135	0.332031
HCT.15	0.316745	0.374512	0.362424	0.476815	0.377054	0.459648	0.582681	1	0.272653	0.131717	0.560196	0.267096	0.364308	0.129341	0.512453	0.298417	0.435905	0.559835	0.377507	0.324985	0.35833	0.42681	0.369971	0.257459	0.33334	0.238168	0.307722	0.342878	0.40775	0.306322	0.359861	0.19625	0.249002	0.42259
HOP.62	0.421885	0.416154	0.33626	0.346316	0.199494	0.374434	0.223377	0.272653	1	0.347691	0.275013	0.351817	0.206381	0.116948	0.184271	0.152185	0.33818	0.289829	0.182719	0.190867	0.21684	0.310032	0.325004	0.382694	0.351037	0.170557	0.389993	0.380207	0.222373	0.155173	0.363699	0.148312	0.195879	0.496105
HS_578T	0.269008	0.280353	0.15042	0.309092	0.0963695	0.227034	0.101793	0.131717	0.347691	1	0.10919	0.349221	0.138038	0.0865034	0.0901676	0.106835	0.267192	0.13605	0.0996033	0.121522	0.215813	0.132024	0.265581	0.336752	0.370947	0.104517	0.321094	0.235332	0.111187	0.101125	0.23082	0.0838238	0.132205	0.336625
HT29	0.302696	0.396592	0.360173	0.367467	0.457725	0.422502	0.541345	0.560196	0.275013	0.10919	1	0.20878	0.295403	0.118509	0.400105	0.233214	0.33484	0.42479	0.297013	0.301603	0.316691	0.53646	0.293328	0.264225	0.253055	0.199754	0.24414	0.297454	0.374844	0.278595	0.310172	0.173982	0.201938	0.374791
LOX_IMVI	0.293804	0.361874	0.193551	0.368728	0.146485	0.273404	0.205147	0.267096	0.351817	0.349221	0.20878	1	0.209298	0.10647	0.18288	0.17399	0.353963	0.253817	0.173902	0.148611	0.204465	0.215671	0.318647	0.333592	0.380825	0.160699	0.394301	0.272992	0.169258	0.127466	0.268989	0.13122	0.208365	0.510794
M14	0.231804	0.284763	0.246951	0.340595	0.211175	0.294291	0.26641	0.364308	0.206381	0.138038	0.295403	0.209298	1	0.485136	0.275598	0.628277	0.278066	0.371908	0.228191	0.218902	0.209599	0.224749	0.244427	0.226082	0.237052	0.534871	0.213298	0.290512	0.270139	0.168419	0.344367	0.560671	0.519436	0.300252
MALME.3M	0.0977394	0.140205	0.106377	0.12305	0.0937247	0.123837	0.109505	0.129341	0.116948	0.0865034	0.118509	0.10647	0.485136	1	0.1001	0.422987	0.12431	0.136387	0.0901829	0.0820274	0.100469	0.130436	0.115783	0.102871	0.105834	0.485592	0.0868956	0.140157	0.118005	0.0907248	0.154909	0.567971	0.395951	0.14062
MCF7	0.204232	0.269593	0.261952	0.333444	0.254634	0.348141	0.375207	0.512453	0.184271	0.0901676	0.400105	0.18288	0.275598	0.1001	1	0.219555	0.316264	0.461715	0.311433	0.244242	0.261988	0.283091	0.281175	0.175158	0.216694	0.179152	0.195095	0.237892	0.247845	0.37773	0.256336	0.1465	0.18435	0.280152
MDA.MB.435	0.183866	0.229862	0.186024	0.290638	0.163915	0.226178	0.233758	0.298417	0.152185	0.106835	0.233214	0.17399	0.628277	0.422987	0.219555	1	0.218153	0.301052	0.182293	0.177854	0.17388	0.183563	0.190528	0.181062	0.173317	0.532856	0.166292	0.228509	0.203723	0.13371	0.256041	0.560409	0.500325	0.240609
NCI_ADR.RES	0.334397	0.390139	0.296589	0.419901	0.215047	0.373529	0.307996	0.435905	0.33818	0.267192	0.33484	0.353963	0.278066	0.12431	0.316264	0.218153	1	0.393791	0.293637	0.255484	0.301136	0.331748	0.77091	0.319341	0.378825	0.203683	0.414565	0.31453	0.282174	0.222785	0.360662	0.170808	0.22108	0.474705
NCI.H23	0.297948	0.381984	0.38687	0.461017	0.273472	0.477219	0.408902	0.559835	0.289829	0.13605	0.42479	0.253817	0.371908	0.136387	0.461715	0.301052	0.393791	1	0.401301	0.305958	0.297246	0.317727	0.352614	0.26274	0.279778	0.236291	0.288057	0.327568	0.329819	0.2534	0.374094	0.202279	0.249376	0.370911
NCI.H522	0.199406	0.239743	0.238643	0.301479	0.211263	0.330224	0.292684	0.377507	0.182719	0.0996033	0.297013	0.173902	0.228191	0.0901829	0.311433	0.182293	0.293637	0.401301	1	0.230115	0.241552	0.222802	0.265687	0.16473	0.237254	0.16326	0.20322	0.222607	0.219765	0.191776	0.257416	0.133596	0.164889	0.249296
OVCAR.3	0.214124	0.243987	0.221033	0.273039	0.19896	0.302758	0.256867	0.324985	0.190867	0.121522	0.301603	0.148611	0.218902	0.0820274	0.244242	0.177854	0.255484	0.305958	0.230115	1	0.353705	0.237387	0.242186	0.189519	0.17844	0.136931	0.185085	0.243395	0.198378	0.188203	0.279215	0.128562	0.15225	0.254625
OVCAR.4	0.253495	0.333737	0.229292	0.317268	0.22189	0.348914	0.296326	0.35833	0.21684	0.215813	0.316691	0.204465	0.209599	0.100469	0.261988	0.17388	0.301136	0.297246	0.241552	0.353705	1	0.248558	0.291669	0.242532	0.247768	0.146016	0.239102	0.246688	0.220027	0.229451	0.248501	0.126664	0.152852	0.337847
OVCAR.5	0.271371	0.344103	0.324314	0.279807	0.408135	0.378277	0.428029	0.42681	0.310032	0.132024	0.53646	0.215671	0.224749	0.130436	0.283091	0.183563	0.331748	0.317727	0.222802	0.237387	0.248558	1	0.297327	0.242574	0.215296	0.181155	0.232857	0.273346	0.290088	0.251988	0.264323	0.154846	0.208241	0.34998
OVCAR.8	0.315051	0.360945	0.275169	0.378183	0.196255	0.337285	0.288135	0.369971	0.325004	0.265581	0.293328	0.318647	0.244427	0.115783	0.281175	0.190528	0.77091	0.352614	0.265687	0.242186	0.291669	0.297327	1	0.319408	0.328792	0.184206	0.385561	0.285746	0.255098	0.202547	0.339154	0.155953	0.193339	0.41344
RXF_393	0.631241	0.540257	0.271192	0.343101	0.225144	0.310008	0.220608	0.257459	0.382694	0.336752	0.264225	0.333592	0.226082	0.102871	0.175158	0.181062	0.319341	0.26274	0.16473	0.189519	0.242532	0.242574	0.319408	1	0.29233	0.170209	0.312955	0.345912	0.21875	0.128557	0.327266	0.142031	0.185537	0.516095
SF.268	0.299484	0.312079	0.232947	0.348484	0.178517	0.398345	0.216404	0.33334	0.351037	0.370947	0.253055	0.380825	0.237052	0.105834	0.216694	0.173317	0.378825	0.279778	0.237254	0.17844	0.247768	0.215296	0.328792	0.29233	1	0.158428	0.373077	0.297439	0.225552	0.173988	0.332707	0.148901	0.175605	0.445919
SK.MEL.2	0.163446	0.216321	0.171648	0.219983	0.147884	0.197404	0.191228	0.238168	0.170557	0.104517	0.199754	0.160699	0.534871	0.485592	0.179152	0.532856	0.203683	0.236291	0.16326	0.136931	0.146016	0.181155	0.184206	0.170209	0.158428	1	0.164436	0.223091	0.19945	0.127809	0.239702	0.599238	0.481453	0.212204
SN12C	0.341599	0.360623	0.25636	0.359217	0.153234	0.349089	0.218737	0.307722	0.389993	0.321094	0.24414	0.394301	0.213298	0.0868956	0.195095	0.166292	0.414565	0.288057	0.20322	0.185085	0.239102	0.232857	0.385561	0.312955	0.373077	0.164436	1	0.288112	0.218222	0.158753	0.282334	0.119547	0.171529	0.465337
SNB.19	0.350941	0.415763	0.281379	0.384652	0.226968	0.35177	0.262152	0.342878	0.380207	0.235332	0.297454	0.272992	0.290512	0.140157	0.237892	0.228509	0.31453	0.327568	0.222607	0.243395	0.246688	0.273346	0.285746	0.345912	0.297439	0.223091	0.288112	1	0.25627	0.157536	0.618763	0.196484	0.274334	0.405491
SW.620	0.236377	0.27195	0.289722	0.261466	0.365676	0.299581	0.345808	0.40775	0.222373	0.111187	0.374844	0.169258	0.270139	0.118005	0.247845	0.203723	0.282174	0.329819	0.219765	0.198378	0.220027	0.290088	0.255098	0.21875	0.225552	0.19945	0.218222	0.25627	1	0.185617	0.292128	0.16071	0.177132	0.295813
T.47D	0.159181	0.195827	0.20638	0.228774	0.198502	0.261231	0.222926	0.306322	0.155173	0.101125	0.278595	0.127466	0.168419	0.0907248	0.37773	0.13371	0.222785	0.2534	0.191776	0.188203	0.229451	0.251988	0.202547	0.128557	0.173988	0.127809	0.158753	0.157536	0.185617	1	0.190938	0.109833	0.123968	0.209527
U251	0.347609	0.391447	0.334628	0.380731	0.246223	0.366891	0.271987	0.359861	0.363699	0.23082	0.310172	0.268989	0.344367	0.154909	0.256336	0.256041	0.360662	0.374094	0.257416	0.279215	0.248501	0.264323	0.339154	0.327266	0.332707	0.239702	0.282334	0.618763	0.292128	0.190938	1	0.224794	0.264526	0.39864
UACC.257	0.133218	0.177075	0.14979	0.185141	0.133875	0.177496	0.152533	0.19625	0.148312	0.0838238	0.173982	0.13122	0.560671	0.567971	0.1465	0.560409	0.170808	0.202279	0.133596	0.128562	0.126664	0.154846	0.155953	0.142031	0.148901	0.599238	0.119547	0.196484	0.16071	0.109833	0.224794	1	0.452117	0.176975
UACC.62	0.189249	0.246087	0.171437	0.252124	0.148955	0.216683	0.199135	0.249002	0.195879	0.132205	0.201938	0.208365	0.519436	0.395951	0.18435	0.500325	0.22108	0.249376	0.164889	0.15225	0.152852	0.208241	0.193339	0.185537	0.175605	0.481453	0.171529	0.274334	0.177132	0.123968	0.264526	0.452117	1	0.25084
UO.31	0.560974	0.560071	0.33042	0.454958	0.272459	0.431772	0.332031	0.42259	0.496105	0.336625	0.374791	0.510794	0.300252	0.14062	0.280152	0.240609	0.474705	0.370911	0.249296	0.254625	0.337847	0.34998	0.41344	0.516095	0.445919	0.212204	0.465337	0.405491	0.295813	0.209527	0.39864	0.176975	0.25084	1

## Sheet: Figure 2B
All inactive						Both active and inactive						All active
index	y-axis	5 percentile	95 percentile	x-axis		index	y-axis	5 percentile	95 percentile	x-axis		index	y-axis	5 percentile	95 percentile	x-axis
1	1.212	0.71505	1.73855	0		1	0.270494	0.0609932	0.859253	0		1	0	0	0	0
2	1.2065	0.7134	1.73085	0.028		2	0.270175	0.0608789	0.854412	0.0560454		2	0	0	0	0.051
3	1.1925	0.7094	1.7105	0.056		3	0.269257	0.0605195	0.842719	0.112091		3	0	0	0	0.102
4	1.1675	0.70275	1.67545	0.084		4	0.267762	0.0600433	0.821993	0.168136		4	0	0	0	0.153
5	1.136	0.69445	1.6284	0.112		5	0.265519	0.0592937	0.792211	0.224182		5	0	0	0	0.204
6	1.095	0.68315	1.56965	0.139		6	0.262809	0.0582853	0.753342	0.280227		6	0	0	0	0.255
7	1.047	0.66985	1.5009	0.167		7	0.259521	0.0570545	0.712445	0.336272		7	0	0	0	0.306
8	0.993	0.65455	1.42315	0.195		8	0.255781	0.0558309	0.675641	0.392318		8	0	0	0	0.357
9	0.9355	0.63725	1.3387	0.223		9	0.251412	0.0544231	0.639957	0.448363		9	0	0	0	0.408
10	0.877	0.6183	1.24925	0.251		10	0.246062	0.052727	0.602387	0.504409		10	0	0	0	0.4585
11	0.8155	0.59735	1.1558	0.279		11	0.239287	0.0508941	0.563426	0.560454		11	0	0	0	0.5095
12	0.7535	0.57575	1.06135	0.307		12	0.232014	0.0489624	0.525137	0.616499		12	0	0	0	0.56
13	0.699	0.5518	0.9659	0.335		13	0.224183	0.0467221	0.487241	0.672545		13	0	0	0	0.611
14	0.639	0.52785	0.87245	0.363		14	0.216886	0.0440401	0.450243	0.72859		14	0	0	0	0.662
15	0.576	0.50325	0.78165	0.39		15	0.209469	0.0411062	0.414045	0.784636		15	0	0	0	0.713
16	0.5285	0.47565	0.69455	0.418		16	0.202428	0.0370803	0.379546	0.840681		16	0	0	0	0.764
17	0.4775	0.42	0.61405	0.446		17	0.195195	0.0331228	0.347713	0.896726		17	0	0	0	0.815
18	0.428	0.367	0.55255	0.474		18	0.187261	0.0288263	0.318468	0.952772		18	0	0	0	0.866
19	0.378	0.31865	0.48875	0.502		19	0.177936	0.0246953	0.292183	1.00882		19	0	0	0	0.917
20	0.327	0.274	0.4261	0.53		20	0.167355	0.0207907	0.269342	1.06486		20	0	0	0	0.968
21	0.279	0.234	0.3804	0.558		21	0.156359	0.0173702	0.249389	1.12091		21	0	0	0	1.019
22	0.236	0.198	0.3434	0.586		22	0.145002	0.0139091	0.230728	1.17695		22	0	0	0	1.07
23	0.198	0.166	0.312	0.6135		23	0.133804	0.0112418	0.213717	1.233		23	0	0	0	1.121
24	0.165	0.138	0.2837	0.641		24	0.12383	0.0091543	0.198174	1.28904		24	0	0	0	1.172
25	0.136	0.114	0.259	0.669		25	0.11497	0.00748675	0.183667	1.34509		25	0	0	0	1.223
26	0.111	0.093	0.2314	0.697		26	0.107285	0.00605335	0.170637	1.40114		26	0	0	0	1.2735
27	0.0905	0.076	0.2084	0.725		27	0.0998653	0.00484463	0.158287	1.45718		27	0	0	0	1.3245
28	0.073	0.061	0.1877	0.753		28	0.0928666	0.00382193	0.146997	1.51323		28	0	0	0	1.3755
29	0.058	0.049	0.169	0.781		29	0.0863072	0.0029577	0.136592	1.56927		29	0	0	0	1.4265
30	0.046	0.039	0.15135	0.809		30	0.0802757	0.00230177	0.126826	1.62532		30	0	0	0	1.4775
31	0.036	0.03	0.1347	0.837		31	0.0747233	0.00174509	0.117952	1.68136		31	0	0	0	1.5285
32	0.028	0.024	0.1194	0.8645		32	0.0694488	0.0013718	0.109556	1.73741		32	0	0	0	1.579
33	0.022	0.018	0.1054	0.8925		33	0.0645012	0.00105117	0.101806	1.79345		33	0	0	0	1.63
34	0.017	0.014	0.09275	0.92		34	0.0599958	0.000796436	0.0946094	1.8495		34	0	0	0	1.681
35	0.013	0.011	0.0811	0.948		35	0.0558563	0.000615965	0.0880394	1.90554		35	0	0	0	1.732
36	0.01	0.008	0.07075	0.976		36	0.0519864	0.000464221	0.0819791	1.96159		36	0	0	0	1.783
37	0.007	0.006	0.06175	1.004		37	0.0483348	0.000376836	0.0763803	2.01763		37	0	0	0	1.834
38	0.005	0.004	0.0531	1.032		38	0.0450115	0.000302001	0.0711457	2.07368		38	0	0	0	1.885
39	0.004	0.003	0.0461	1.06		39	0.0418494	0.000239378	0.0662997	2.12973		39	0	0	0	1.936
40	0.003	0.002	0.03975	1.088		40	0.0389189	0.000191257	0.0619779	2.18577		40	0	0	0	1.987
41	0.002	0.002	0.03375	1.1155		41	0.0361634	0.000164254	0.0580077	2.24182		41	0	0	0	2.038
42	0.001	0.001	0.02875	1.1435		42	0.0335741	0.000134418	0.0545111	2.29786		42	0	0	0	2.0885
43	0.001	0.001	0.0244	1.171		43	0.0311371	0.000107289	0.0513098	2.35391		43	0	0	0	2.1395
44	0.001	0.001	0.0204	1.199		44	0.0288945	9.43793e-05	0.0485191	2.40995		44	0	0	0	2.1905
45	0.001	0	0.0174	1.227		45	0.0267745	8.29523e-05	0.045989	2.466		45	0	0	0	2.2415
46	0	0	0.0144	1.255		46	0.0247917	7.90241e-05	0.04382	2.52204		46	0	0	0	2.2925
47	0	0	0.01205	1.283		47	0.0229037	7.50554e-05	0.0418805	2.57809		47	0	0	0	2.3435
48	0	0	0.01005	1.311		48	0.0212189	6.89487e-05	0.0403012	2.63413		48	0	0	0	2.3945
49	0	0	0.0087	1.339		49	0.0196661	5.07033e-05	0.0389518	2.69018		49	0	0	0	2.4455
50	0	0	0.0067	1.3665		50	0.0181906	3.51723e-05	0.0377686	2.74622		50	0	0	0	2.4965
51	0	0	0.0057	1.3945		51	0.0168725	2.41364e-05	0.0368559	2.80227		51	0	0	0	2.5475
52	0	0	0.0047	1.422		52	0.015655	1.63381e-05	0.0361545	2.85832		52	0	0	0	2.598
53	0	0	0.0037	1.45		53	0.0145854	1.09498e-05	0.0355563	2.91436		53	0	0	0	2.649
54	0	0	0.00335	1.478		54	0.0135999	7.30058e-06	0.0351545	2.97041		54	0	0	0	2.7
55	0	0	0.00235	1.506		55	0.0127691	4.82251e-06	0.0349349	3.02645		55	0	0	0	2.751
56	0	0	0.00235	1.534		56	0.0120141	3.14032e-06	0.0348579	3.0825		56	0	0	0	2.802
57	0	0	0.00135	1.562		57	0.0113742	2.03055e-06	0.0348893	3.13854		57	0	0	0	2.853
58	0	0	0.00135	1.59		58	0.0108401	1.30893e-06	0.0350036	3.19459		58	0	0	0	2.9035
59	0	0	0.001	1.6175		59	0.0104131	8.33278e-07	0.0352276	3.25063		59	0	0	0	2.9545
60	0	0	0.001	1.6455		60	0.0100587	5.27764e-07	0.0355263	3.30668		60	0	0	0	3.0055
61	0	0	0.001	1.673		61	0.00978187	3.28715e-07	0.035964	3.36272		61	0	0	0	3.0565
62	0	0	0.00035	1.701		62	0.00959643	2.04236e-07	0.0364208	3.41877		62	0	0	0	3.1075
63	0	0	0.00035	1.729		63	0.00952728	1.25199e-07	0.0370181	3.47481		63	0	0	0	3.1585
64	0	0	0.00035	1.757		64	0.00945846	7.65855e-08	0.0376455	3.53086		64	0	0	0	3.2095
65	0	0	0	1.785		65	0.00942648	4.58567e-08	0.0384011	3.58691		65	0	0	0	3.2605
66	0	0	0	1.813		66	0.00948712	2.75314e-08	0.0391554	3.64295		66	0	0	0	3.3115
67	0	0	0	1.8405		67	0.00959124	1.61214e-08	0.0399585	3.699		67	0	0	0	3.3625
68	0	0	0	1.8685		68	0.00971382	9.55659e-09	0.040835	3.75504		68	0	0	0	3.4135
69	0	0	0	1.8965		69	0.00990454	5.47698e-09	0.0417649	3.81109		69	0	0	0	3.4645
70	0	0	0	1.924		70	0.0101233	3.19554e-09	0.0427064	3.86713		70	0	0	0	3.5155
71	0	0	0	1.952		71	0.010339	1.79737e-09	0.0436508	3.92318		71	0	0	0	3.5665
72	0	0	0	1.98		72	0.0106142	1.03254e-09	0.0446544	3.97922		72	0	0	0	3.617
73	0	0	0	2.008		73	0.0108976	5.69425e-10	0.0456423	4.03527		73	0	0	0	3.668
74	0	0	0	2.036		74	0.0111958	3.22498e-10	0.0466793	4.09131		74	0	0	0	3.7185
75	0	0	0	2.064		75	0.0115034	1.74642e-10	0.0477769	4.14736		75	0	0	0	3.7695
76	0	0	0	2.0915		76	0.0118363	9.71694e-11	0.0488309	4.20341		76	0	0	0	3.8205
77	0	0	0	2.1195		77	0.0121767	5.17814e-11	0.0499491	4.25945		77	0	0	0	3.8715
78	0	0	0	2.1475		78	0.0125435	2.82987e-11	0.0510259	4.3155		78	0	0	0	3.9225
79	0	0	0	2.175		79	0.012897	1.48594e-11	0.052187	4.37154		79	0	0	0	3.9735
80	0	0	0	2.203		80	0.01327	7.98114e-12	0.053384	4.42759		80	0	0	0	4.0245
81	0	0	0	2.231		81	0.013662	4.12552e-12	0.0546214	4.48363		81	0	0	0	4.0755
82	0	0	0	2.259		82	0.0140782	2.17465e-12	0.0558603	4.53968		82	0	0	0	4.1265
83	0	0	0	2.287		83	0.0144182	1.10576e-12	0.0571414	4.59572		83	0	0	0	4.1775
84	0	0	0	2.315		84	0.0147723	5.7264e-13	0.0582996	4.65177		84	0	0	0	4.2285
85	0	0	0.001	2.3425		85	0.0151783	2.87055e-13	0.0596051	4.70781		85	0	0	0	4.2795
86	0	0	0.001	2.3705		86	0.0155798	1.45754e-13	0.0608151	4.76386		86	0	0	0	4.3305
87	0	0	0.001	2.3985		87	0.0160025	7.20605e-14	0.0621039	4.81991		87	0	0	0	4.3815
88	0	0	0.001	2.4265		88	0.0163896	3.58618e-14	0.063343	4.87595		88	0	0	0	4.4325
89	0	0	0.001	2.454		89	0.016789	1.75387e-14	0.064579	4.932		89	0	0	0	4.4835
90	0	0	0.001	2.482		90	0.0171543	8.58955e-15	0.0658301	4.98804		90	0	0	0	4.5345
91	0	0	0.001	2.51		91	0.0175114	4.13056e-15	0.0670868	5.04409		91	0	0	0	4.585
92	0	0	0.00135	2.538		92	0.0179059	2.01388e-15	0.0684016	5.10013		92	0	0	0	4.6355
93	0	0	0.002	2.566		93	0.0182929	9.67422e-16	0.0696699	5.15618		93	0	0	0	4.6865
94	0	0	0.002	2.5935		94	0.0186485	4.30767e-16	0.0708798	5.21222		94	0	0	0	4.7375
95	0	0	0.002	2.6215		95	0.0190583	2.03349e-16	0.0722253	5.26827		95	0	0	0	4.7885
96	0	0	0.00235	2.6495		96	0.0194487	6.69045e-17	0.0735765	5.32431		96	0	0	0	4.8395
97	0	0	0.003	2.6775		97	0.0198074	5.36175e-17	0.0748663	5.38036		97	0	0	0	4.8905
98	0	0	0.003	2.705		98	0.0202372	2.81245e-17	0.0761848	5.4364		98	0	0	0	4.9415
99	0	0	0.00335	2.733		99	0.0206406	1.04172e-17	0.0774743	5.49245		99	0	0	0	4.9925
100	0	0	0.00335	2.761		100	0.0210079	2.16686e-17	0.0787496	5.54849		100	0	0	0	5.0435
101	0	0	0.00435	2.789		101	0.0213192	4.65571e-18	0.0799761	5.60454		101	0	0	0	5.0945
102	0	0	0.00435	2.8165		102	0.0216625	2.36136e-17	0.0812588	5.66059		102	0	0	0	5.1455
103	0	0	0.00535	2.8445		103	0.0219845	2.18538e-17	0.0825138	5.71663		103	0	0	0	5.1965
104	0	0	0.00535	2.8725		104	0.0223043	1.62941e-18	0.0838453	5.77268		104	0	0	0	5.2475
105	0	0	0.00635	2.9005		105	0.0226585	1.69134e-17	0.084999	5.82872		105	0	0	0	5.2985
106	0	0	0.0067	2.9285		106	0.0229844	6.63899e-18	0.0863528	5.88477		106	0	0	0	5.3495
107	0	0	0.00735	2.956		107	0.0232966	4.63152e-18	0.0876562	5.94081		107	0	0	0	5.4
108	0	0	0.0077	2.984		108	0.0236321	5.06036e-21	0.0890603	5.99686		108	0	0	0	5.451
109	0	0	0.00835	3.012		109	0.0239222	0	0.0903254	6.0529		109	0	0	0	5.502
110	0	0	0.00935	3.04		110	0.0242762	2.37632e-19	0.0915878	6.10895		110	0	0	0	5.553
111	0	0	0.0097	3.0675		111	0.0245437	1.10967e-19	0.0927017	6.165		111	0	0	0	5.604
112	0	0	0.01035	3.0955		112	0.0248404	0	0.0938986	6.22104		112	0	0	0	5.6545
113	0	0	0.01135	3.1235		113	0.0251012	1.08715e-18	0.0951073	6.27708		113	0	0	0.001	5.7055
114	0	0	0.01135	3.1515		114	0.0253466	0	0.096315	6.33313		114	0	0	0.001	5.7565
115	0	0	0.01235	3.1795		115	0.0255644	0	0.0974945	6.38918		115	0	0	0.001	5.8075
116	0	0	0.013	3.207		116	0.0258167	0	0.0985978	6.44522		116	0	0	0.002	5.8585
117	0	0	0.014	3.235		117	0.0260707	0	0.0997897	6.50127		117	0	0	0.002	5.9095
118	0	0	0.014	3.263		118	0.0263705	0	0.100889	6.55731		118	0	0	0.003	5.9605
119	0	0	0.01435	3.291		119	0.0265586	5.45824e-19	0.101998	6.61336		119	0	0	0.004	6.0115
120	0	0	0.01435	3.3185		120	0.0267635	0	0.103154	6.6694		120	0	0	0.005	6.0625
121	0	0	0.01435	3.3465		121	0.0269733	5.55345e-19	0.104221	6.72545		121	0	0	0.006	6.1135
122	0	0	0.01435	3.3745		122	0.0271679	0	0.105166	6.78149		122	0	0	0.00785	6.1645
123	0	0	0.01435	3.4025		123	0.027332	1.21135e-18	0.106154	6.83754		123	0	0	0.0097	6.215
124	0	0	0.01435	3.4305		124	0.0275192	9.93819e-18	0.107209	6.89358		124	0	0	0.01285	6.266
125	0	0	0.01435	3.458		125	0.0277408	1.51993e-17	0.108245	6.94963		125	0	0	0.01685	6.317
126	0	0	0.01435	3.486		126	0.0279085	5.30946e-17	0.109273	7.00568		126	0	0	0.018	6.368
127	0	0	0.01435	3.514		127	0.0280643	9.53204e-17	0.110318	7.06172		127	0	0	0.01885	6.419
128	0	0	0.01435	3.542		128	0.02821	1.84247e-16	0.111324	7.11777		128	0	0	0.019	6.47
129	0	0	0.01435	3.5695		129	0.0283467	3.72608e-16	0.112224	7.17381		129	0	0	0.01985	6.521
130	0	0	0.014	3.5975		130	0.0284616	7.50425e-16	0.113136	7.22986		130	0	0	0.019	6.572
131	0	0	0.014	3.6255		131	0.028558	1.4636e-15	0.114032	7.2859		131	0	0	0.01985	6.623
132	0	0	0.01335	3.6535		132	0.0286781	2.94079e-15	0.114778	7.34195		132	0	0	0.02	6.6735
133	0	0	0.014	3.6815		133	0.0287504	5.75558e-15	0.115686	7.39799		133	0	0	0.02185	6.7245
134	0	0	0.01435	3.709		134	0.0288397	1.14855e-14	0.116494	7.45404		134	0	0	0.0227	6.7755
135	0	0	0.01435	3.737		135	0.0289285	2.21108e-14	0.117526	7.51008		135	0	0	0.024	6.8265
136	0	0	0.01435	3.765		136	0.0290177	4.35056e-14	0.118167	7.56613		136	0	0	0.02785	6.8775
137	0	0	0.015	3.793		137	0.0290766	8.2395e-14	0.118873	7.62218		137	0	0	0.03285	6.9285
138	0	0	0.01435	3.8205		138	0.0291379	1.5986e-13	0.119552	7.67822		138	0	0	0.03985	6.9795
139	0	0	0.014	3.8485		139	0.0291786	2.97713e-13	0.120282	7.73427		139	0	0	0.04585	7.03
140	0	0	0.01435	3.8765		140	0.0291659	5.69131e-13	0.120995	7.79031		140	0	0	0.05185	7.081
141	0	0	0.015	3.9045		141	0.0292029	1.041e-12	0.121801	7.84636		141	0	0	0.05425	7.132
142	0	0	0.015	3.9325		142	0.0292422	1.95904e-12	0.122772	7.9024		142	0	0	0.06055	7.183
143	0	0	0.016	3.9605		143	0.0292723	3.52378e-12	0.123639	7.95845		143	0	0	0.06795	7.234
144	0	0	0.01635	3.988		144	0.0292387	6.52628e-12	0.124239	8.01449		144	0	0	0.07265	7.285
145	0	0	0.01635	4.016		145	0.0292007	1.1583e-11	0.125059	8.07054		145	0	0	0.0782	7.336
146	0	0	0.017	4.0435		146	0.0291576	2.10416e-11	0.125829	8.12658		146	0	0	0.08375	7.387
147	0	0	0.01735	4.0715		147	0.0291563	3.68561e-11	0.126386	8.18263		147	0	0	0.0903	7.438
148	0	0	0.018	4.0995		148	0.0290546	6.56634e-11	0.126938	8.23868		148	0	0	0.0972	7.489
149	0	0	0.01835	4.1275		149	0.0290024	1.13465e-10	0.127861	8.29472		149	0	0	0.1064	7.54
150	0	0	0.01935	4.1555		150	0.0288812	1.98324e-10	0.128389	8.35077		150	0.001	0	0.11995	7.591
151	0	0	0.01935	4.1835		151	0.0287466	3.37982e-10	0.128957	8.40681		151	0.001	0	0.12825	7.642
152	0	0	0.02035	4.2115		152	0.0286127	5.79766e-10	0.129412	8.46286		152	0.002	0	0.1364	7.6925
153	0	0	0.0207	4.239		153	0.028507	9.74515e-10	0.130252	8.5189		153	0.0025	0	0.1491	7.7435
154	0	0	0.02105	4.267		154	0.0283758	1.64105e-09	0.131098	8.57495		154	0.0035	0	0.16	7.7945
155	0	0	0.02205	4.2945		155	0.0281934	2.71821e-09	0.131749	8.63099		155	0.0055	0	0.17425	7.845
156	0	0	0.0224	4.3225		156	0.02804	4.49563e-09	0.132627	8.68704		156	0.007	0	0.1874	7.896
157	0	0	0.02305	4.3505		157	0.0278993	7.34079e-09	0.133505	8.74308		157	0.009	0	0.19955	7.947
158	0	0	0.0234	4.3785		158	0.0276793	1.19173e-08	0.135533	8.79913		158	0.013	0	0.2127	7.998
159	0	0	0.02375	4.4065		159	0.027444	1.91734e-08	0.136087	8.85517		159	0.0175	0	0.222	8.049
160	0	0	0.02375	4.4345		160	0.0271924	3.05916e-08	0.136954	8.91122		160	0.0205	0	0.2297	8.1
161	0	0	0.02475	4.4625		161	0.0269373	4.84351e-08	0.137603	8.96726		161	0.0235	0	0.23755	8.151
162	0	0	0.0251	4.49		162	0.0266626	7.59774e-08	0.138304	9.02331		162	0.0265	0	0.2501	8.202
163	0	0	0.0251	4.518		163	0.0263313	1.18471e-07	0.138186	9.07936		163	0.027	0	0.259	8.253
164	0	0	0.02545	4.5455		164	0.0260381	1.8265e-07	0.139643	9.1354		164	0.03	0	0.2711	8.304
165	0	0	0.02545	4.5735		165	0.0257108	2.80587e-07	0.14025	9.19145		165	0.032	0	0.2787	8.355
166	0	0	0.0258	4.6015		166	0.0253601	4.2505e-07	0.139872	9.24749		166	0.037	0	0.2981	8.406
167	0	0	0.0258	4.6295		167	0.0250027	6.4287e-07	0.140071	9.30354		167	0.0395	0	0.29985	8.457
168	0	0	0.0258	4.6575		168	0.0246349	9.57555e-07	0.139781	9.35958		168	0.0445	0	0.30325	8.508
169	0	0	0.0258	4.6855		169	0.024245	1.4254e-06	0.139193	9.41563		169	0.053	0	0.32195	8.559
170	0	0	0.0258	4.7135		170	0.0238497	2.08758e-06	0.138067	9.47167		170	0.058	0	0.34	8.61
171	0	0	0.0258	4.741		171	0.0234414	3.05882e-06	0.13682	9.52772		171	0.064	0	0.3535	8.6605
172	0	0	0.0258	4.769		172	0.0230372	4.40534e-06	0.135678	9.58376		172	0.0695	0	0.36325	8.711
173	0	0	0.0258	4.7965		173	0.0225648	6.35248e-06	0.134345	9.63981		173	0.076	0	0.37355	8.762
174	0	0	0.0258	4.8245		174	0.0221606	9.00034e-06	0.13338	9.69585		174	0.081	0	0.3838	8.813
175	0	0	0.02545	4.8525		175	0.0217349	1.27699e-05	0.131522	9.7519		175	0.0885	0	0.39965	8.864
176	0	0	0.02545	4.8805		176	0.0212556	1.77753e-05	0.130319	9.80795		176	0.0975	0	0.4084	8.915
177	0	0	0.02545	4.9085		177	0.0208394	2.4816e-05	0.128568	9.86399		177	0.1115	0	0.4279	8.966
178	0	0	0.0248	4.9365		178	0.0203984	3.40118e-05	0.126174	9.92004		178	0.127	0	0.45255	9.017
179	0	0	0.02445	4.9645		179	0.0199464	4.66694e-05	0.123645	9.97608		179	0.1385	0	0.47985	9.068
180	0	0	0.02445	4.992		180	0.0194732	6.30097e-05	0.12137	10.0321		180	0.1505	0	0.474	9.119
181	0	0	0.02445	5.0195		181	0.0190139	8.5039e-05	0.117836	10.0882		181	0.1695	0	0.4954	9.17
182	0	0	0.0241	5.0475		182	0.0185168	0.000112926	0.114512	10.1442		182	0.189	0.001	0.50125	9.221
183	0	0	0.02345	5.0755		183	0.0180293	0.000149807	0.110886	10.2003		183	0.205	0.00115	0.51185	9.272
184	0	0	0.0241	5.1035		184	0.0175338	0.000196125	0.107735	10.2563		184	0.2175	0.00215	0.53085	9.323
185	0	0	0.02375	5.1315		185	0.0170389	0.000255629	0.105072	10.3124		185	0.229	0.005	0.5314	9.374
186	0.001	0	0.0244	5.1595		186	0.0165268	0.00032941	0.101803	10.3684		186	0.238	0.009	0.5381	9.425
187	0.001	0.001	0.0247	5.1875		187	0.016056	0.000422242	0.09834	10.4245		187	0.2555	0.01415	0.54185	9.476
188	0.001	0.001	0.0247	5.2155		188	0.0156155	0.000534691	0.0950904	10.4805		188	0.269	0.023	0.55085	9.5265
189	0.001	0.001	0.025	5.243		189	0.01516	0.000673612	0.0918919	10.5365		189	0.287	0.03315	0.58315	9.5775
190	0.001	0.001	0.026	5.2705		190	0.0147385	0.000839635	0.0890685	10.5926		190	0.304	0.04115	0.5924	9.6285
191	0.002	0.001	0.027	5.2985		191	0.0142857	0.00104022	0.0861727	10.6486		191	0.32	0.04545	0.6066	9.6795
192	0.002	0.002	0.02735	5.3265		192	0.0138091	0.00127611	0.0826472	10.7047		192	0.3405	0.05545	0.6131	9.7305
193	0.002	0.002	0.028	5.3545		193	0.0133338	0.00155131	0.0795175	10.7607		193	0.354	0.07	0.60725	9.781
194	0.003	0.002	0.02835	5.3825		194	0.0128391	0.00187013	0.0762966	10.8168		194	0.365	0.0755	0.6144	9.832
195	0.003	0.003	0.02835	5.4105		195	0.0123342	0.00223688	0.0735789	10.8728		195	0.377	0.09015	0.61285	9.883
196	0.004	0.003	0.02835	5.4385		196	0.0118377	0.00264651	0.0706351	10.9289		196	0.3885	0.09115	0.63055	9.934
197	0.005	0.004	0.0287	5.4665		197	0.0113475	0.00311363	0.067946	10.9849		197	0.402	0.09015	0.6522	9.985
198	0.006	0.005	0.0287	5.494		198	0.0108802	0.00362437	0.0654679	11.0409		198	0.408	0.093	0.6527	10.036
199	0.007	0.006	0.0287	5.5215		199	0.0104368	0.00409863	0.0629688	11.097		199	0.418	0.1042	0.67355	10.087
200	0.008	0.006	0.02935	5.5495		200	0.0100456	0.00448047	0.0601913	11.153		200	0.425	0.11645	0.67755	10.138
201	0.009	0.007	0.02935	5.5775		201	0.00971124	0.00475658	0.0581477	11.2091		201	0.43	0.12245	0.6844	10.189
202	0.01	0.008	0.02935	5.6055		202	0.00941383	0.00488945	0.0557797	11.2651		202	0.436	0.12275	0.7156	10.24
203	0.011	0.009	0.02935	5.6335		203	0.00913335	0.00483177	0.053073	11.3212		203	0.436	0.1228	0.712	10.291
204	0.012	0.01	0.02935	5.6615		204	0.00889731	0.00461627	0.0505953	11.3772		204	0.4405	0.1233	0.7257	10.3415
205	0.014	0.011	0.0287	5.6895		205	0.00873453	0.00434959	0.0485735	11.4333		205	0.451	0.11315	0.72695	10.3925
206	0.015	0.013	0.02835	5.7175		206	0.00856237	0.00409077	0.0463757	11.4893		206	0.4545	0.1006	0.73125	10.4435
207	0.016	0.014	0.0277	5.7455		207	0.00834334	0.00383741	0.0442344	11.5453		207	0.4575	0.09075	0.75175	10.4945
208	0.017	0.015	0.02835	5.7725		208	0.00805448	0.00359207	0.0420671	11.6014		208	0.4525	0.0813	0.75295	10.5455
209	0.018	0.015	0.028	5.8005		209	0.00769293	0.00336173	0.0397276	11.6574		209	0.4415	0.0773	0.76385	10.5965
210	0.0185	0.015	0.027	5.8285		210	0.0072614	0.00314433	0.0372918	11.7135		210	0.4265	0.0619	0.7918	10.6475
211	0.019	0.01465	0.02735	5.8565		211	0.00683169	0.00293348	0.0353	11.7695		211	0.411	0.0465	0.80725	10.6985
212	0.019	0.014	0.028	5.8845		212	0.00641049	0.00273562	0.0332474	11.8256		212	0.404	0.04145	0.79255	10.7495
213	0.02	0.01365	0.029	5.9125		213	0.00600079	0.00254587	0.0309487	11.8816		213	0.3835	0.03615	0.77025	10.8
214	0.02	0.01265	0.03	5.9405		214	0.00560697	0.0023626	0.0291956	11.9377		214	0.3695	0.032	0.77125	10.851
215	0.021	0.012	0.03035	5.9685		215	0.00522437	0.00218952	0.0274503	11.9937		215	0.3435	0.02715	0.7844	10.902
216	0.021	0.011	0.031	5.9965		216	0.00485838	0.0020282	0.0256872	12.0498		216	0.321	0.02445	0.7698	10.953
217	0.021	0.01065	0.031	6.0235		217	0.00451428	0.00187642	0.0241668	12.1058		217	0.297	0.01945	0.75235	11.004
218	0.02	0.01	0.031	6.0515		218	0.00418242	0.00173336	0.0227979	12.1618		218	0.273	0.01645	0.741	11.055
219	0.02	0.009	0.03035	6.0795		219	0.00386579	0.0015993	0.0211149	12.2179		219	0.2475	0.0163	0.72985	11.106
220	0.02	0.00865	0.03	6.1075		220	0.00356695	0.00147402	0.0197287	12.2739		220	0.2305	0.015	0.72155	11.1565
221	0.019	0.00765	0.029	6.1355		221	0.0032841	0.00135501	0.018617	12.33		221	0.21	0.013	0.72535	11.2075
222	0.018	0.00765	0.028	6.1635		222	0.00301822	0.00124272	0.0175375	12.386		222	0.189	0.011	0.7066	11.2585
223	0.018	0.00665	0.02635	6.1915		223	0.00276855	0.00113819	0.016631	12.4421		223	0.1755	0.01	0.6617	11.3095
224	0.017	0.006	0.025	6.2195		224	0.00253249	0.00104192	0.0158521	12.4981		224	0.159	0.00915	0.6244	11.3605
225	0.016	0.00565	0.024	6.247		225	0.00231129	0.000950587	0.0151884	12.5542		225	0.1365	0.0093	0.5794	11.4115
226	0.015	0.005	0.022	6.2745		226	0.00210482	0.000865718	0.0144736	12.6102		226	0.123	0.011	0.53985	11.4625
227	0.013	0.00465	0.02035	6.3025		227	0.00191263	0.000787499	0.0138237	12.6663		227	0.114	0.00915	0.4875	11.5135
228	0.012	0.004	0.019	6.3305		228	0.0017338	0.000715412	0.0130073	12.7223		228	0.0965	0.00915	0.45165	11.5645
229	0.011	0.00365	0.017	6.3585		229	0.00156671	0.000648862	0.0120959	12.7783		229	0.0855	0.01	0.4125	11.6155
230	0.01	0.00365	0.015	6.3865		230	0.00141396	0.000587573	0.0109946	12.8344		230	0.0765	0.011	0.3748	11.6665
231	0.009	0.003	0.014	6.4145		231	0.00127308	0.000530764	0.0097712	12.8904		231	0.07	0.011	0.341	11.7175
232	0.008	0.00265	0.012	6.4425		232	0.00114405	0.00047873	0.00850308	12.9465		232	0.062	0.011	0.3114	11.7685
233	0.007	0.002	0.011	6.4705		233	0.00102653	0.000431372	0.00731768	13.0025		233	0.0555	0.011	0.28055	11.819
234	0.006	0.002	0.009	6.498		234	0.000917532	0.000388343	0.00625332	13.0586		234	0.05	0.012	0.2668	11.87
235	0.005	0.002	0.008	6.5255		235	0.000818564	0.000348787	0.00531303	13.1146		235	0.044	0.011	0.24695	11.921
236	0.005	0.00165	0.007	6.5535		236	0.000728829	0.000312693	0.00449152	13.1707		236	0.039	0.011	0.2191	11.9715
237	0.004	0.001	0.006	6.5815		237	0.000647087	0.000279913	0.00380109	13.2267		237	0.035	0.009	0.1931	12.0225
238	0.003	0.001	0.005	6.6095		238	0.00057271	0.000250166	0.00318282	13.2828		238	0.032	0.008	0.158	12.0735
239	0.003	0.001	0.004	6.6375		239	0.00050629	0.000223174	0.00265301	13.3388		239	0.0285	0.007	0.1297	12.1245
240	0.002	0.001	0.00335	6.6655		240	0.000445898	0.000198615	0.00218772	13.3948		240	0.024	0.005	0.10585	12.1755
241	0.002	0.001	0.003	6.6935		241	0.000391691	0.00017664	0.00179037	13.4509		241	0.018	0.004	0.0827	12.2265
242	0.002	0.001	0.002	6.7215		242	0.000343368	0.000156638	0.00145466	13.5069		242	0.014	0.003	0.06	12.2775
243	0.001	0.001	0.002	6.749		243	0.000299922	0.000138844	0.00117523	13.563		243	0.01	0.002	0.044	12.3285
244	0.001	0	0.002	6.7765		244	0.000261273	0.000122856	0.000942797	13.619		244	0.007	0.002	0.02985	12.3795
245	0.001	0	0.001	6.8045		245	0.000226788	0.000108465	0.00075053	13.6751		245	0.005	0.001	0.01985	12.4305
246	0.001	0	0.001	6.8325		246	0.000196172	9.55858e-05	0.000592505	13.7311		246	0.003	0.001	0.012	12.4815
247	0.001	0	0.001	6.8605		247	0.000168809	8.3942e-05	0.000468243	13.7872		247	0.002	0.001	0.007	12.5325
248	0	0	0.001	6.8885		248	0.000144796	7.36796e-05	0.000369988	13.8432		248	0.001	0	0.003	12.5835
249	0	0	0	6.9165		249	0.000123466	6.44848e-05	0.000290732	13.8993		249	0.001	0	0.002	12.6345
250	0	0	0	6.9445		250	0.000104732	5.62513e-05	0.000226501	13.9553		250	0	0	0.001	12.6855

## Sheet: Figure 3A
CE name	cell	signal	group
chr1_10028436_10028808	OVCAR.4	1646.11	common
chr1_10028912_10029468	HL.60	179.094	common
chr1_10028912_10029468	OVCAR.4	57.691	common
chr1_10033834_10034528	A498	51.486	common
chr1_10033834_10034528	ACHN	99.281	model only
chr1_10033834_10034528	BT.549	640.47	model only
chr1_10033834_10034528	CAKI.1	260.846	model only
chr1_10033834_10034528	CCRF.CEM	603.752	model only
chr1_10033834_10034528	COLO_205	150.622	model only
chr1_10033834_10034528	DU.145	464.736	model only
chr1_10033834_10034528	EKVX	208.095	model only
chr1_10033834_10034528	HCC.2998	125.841	common
chr1_10033834_10034528	HCT.116	375.483	model only
chr1_10033834_10034528	HCT.15	440.947	model only
chr1_10033834_10034528	HL.60	228.525	model only
chr1_10033834_10034528	HOP.62	466.265	model only
chr1_10033834_10034528	HOP.92	184.381	model only
chr1_10033834_10034528	HT29	423.453	model only
chr1_10033834_10034528	IGROV1	240.973	model only
chr1_10033834_10034528	K.562	439.757	common
chr1_10033834_10034528	KM12	457.342	model only
chr1_10033834_10034528	LOX_IMVI	237.585	model only
chr1_10033834_10034528	M14	981.91	model only
chr1_10033834_10034528	MDA.MB.435	606.808	model only
chr1_10033834_10034528	NCI_ADR.RES	517.974	model only
chr1_10033834_10034528	NCI.H226	391.153	model only
chr1_10033834_10034528	NCI.H23	794.636	model only
chr1_10033834_10034528	NCI.H460	160.582	model only
chr1_10033834_10034528	OVCAR.3	412.454	model only
chr1_10033834_10034528	OVCAR.4	371.819	model only
chr1_10033834_10034528	OVCAR.5	407.038	common
chr1_10033834_10034528	OVCAR.8	169.978	model only
chr1_10033834_10034528	PC.3	562.453	model only
chr1_10033834_10034528	RPMI.8226	384.712	model only
chr1_10033834_10034528	RXF_393	245.147	common
chr1_10033834_10034528	SF.268	199.09	model only
chr1_10033834_10034528	SF.295	584.038	common
chr1_10033834_10034528	SF.539	678.778	model only
chr1_10033834_10034528	SK.MEL.2	495.035	model only
chr1_10033834_10034528	SK.MEL.28	600.507	model only
chr1_10033834_10034528	SK.MEL.5	467.193	model only
chr1_10033834_10034528	SK.OV.3	532.85	model only
chr1_10033834_10034528	SN12C	469.122	model only
chr1_10033834_10034528	SNB.19	491.478	model only
chr1_10033834_10034528	SNB.75	74.633	model only
chr1_10033834_10034528	T.47D	524.511	model only
chr1_10033834_10034528	TK.10	265.667	model only
chr1_10033834_10034528	U251	674.873	model only
chr1_10033834_10034528	UACC.257	813.334	model only
chr1_10033834_10034528	UACC.62	358.753	model only
chr1_10033834_10034528	UO.31	239.783	model only
chr1_10033834_10034528	X786.0	224.073	model only
chr1_10034502_10036330	ACHN	89.977	common
chr1_10034502_10036330	BT.549	376.396	common
chr1_10034502_10036330	CAKI.1	282.136	model only
chr1_10034502_10036330	DU.145	289.875	common
chr1_10034502_10036330	EKVX	283.178	common
chr1_10034502_10036330	HCC.2998	40.503	common
chr1_10034502_10036330	HOP.92	105.093	common
chr1_10034502_10036330	HT29	72.887	common
chr1_10034502_10036330	IGROV1	242.052	model only
chr1_10034502_10036330	K.562	770.806	common
chr1_10034502_10036330	M14	199.419	common
chr1_10034502_10036330	MCF7	533.034	common
chr1_10034502_10036330	MDA.MB.468	173.22	common
chr1_10034502_10036330	NCI_ADR.RES	294.361	common
chr1_10034502_10036330	NCI.H23	137.207	common
chr1_10034502_10036330	NCI.H322M	122.794	common
chr1_10034502_10036330	NCI.H460	22.241	common
chr1_10034502_10036330	NCI.H522	866.891	common
chr1_10034502_10036330	OVCAR.3	185.783	common
chr1_10034502_10036330	OVCAR.4	41.516	common
chr1_10034502_10036330	OVCAR.5	246.65	common
chr1_10034502_10036330	OVCAR.8	98.016	common
chr1_10034502_10036330	PC.3	78.358	common
chr1_10034502_10036330	RPMI.8226	393.69	common
chr1_10034502_10036330	SK.MEL.28	1235.24	common
chr1_10034502_10036330	SN12C	32.119	common
chr1_10034502_10036330	SNB.19	25.745	common
chr1_10034502_10036330	UACC.62	775.519	common
chr1_10034502_10036330	UO.31	242.747	model only
chr1_100346807_100347640	HOP.92	117.627	common
chr1_100346807_100347640	K.562	174.798	common
chr1_100346807_100347640	SK.MEL.2	143.196	common
chr1_100347770_100350487	HCC.2998	23.594	peak only
chr1_100347770_100350487	K.562	829.331	common
chr1_100350610_100355059	A498	251.489	common
chr1_100350610_100355059	A549	481.91	common
chr1_100350610_100355059	ACHN	380.817	common
chr1_100350610_100355059	BT.549	550.753	common
chr1_100350610_100355059	CAKI.1	257.555	common
chr1_100350610_100355059	CCRF.CEM	655.502	common
chr1_100350610_100355059	COLO_205	80.533	peak only
chr1_100350610_100355059	DU.145	238.544	common
chr1_100350610_100355059	EKVX	714.68	common
chr1_100350610_100355059	HCC.2998	866.601	common
chr1_100350610_100355059	HCT.116	428.22	common
chr1_100350610_100355059	HCT.15	584.938	common
chr1_100350610_100355059	HL.60	857.358	common
chr1_100350610_100355059	HOP.62	528.063	common
chr1_100350610_100355059	HOP.92	470.339	common
chr1_100350610_100355059	HS_578T	122.749	peak only
chr1_100350610_100355059	HT29	613.34	common
chr1_100350610_100355059	IGROV1	909.018	common
chr1_100350610_100355059	K.562	1171.01	common
chr1_100350610_100355059	KM12	450.671	common
chr1_100350610_100355059	LOX_IMVI	518.52	common
chr1_100350610_100355059	M14	902.795	common
chr1_100350610_100355059	MALME.3M	297.98	common
chr1_100350610_100355059	MCF7	471.343	common
chr1_100350610_100355059	MDA.MB.231	1442.38	common
chr1_100350610_100355059	MDA.MB.435	269.136	common
chr1_100350610_100355059	MDA.MB.468	655.291	common
chr1_100350610_100355059	MOLT.4	1026.4	common
chr1_100350610_100355059	NCI_ADR.RES	662.713	common
chr1_100350610_100355059	NCI.H226	323.418	common
chr1_100350610_100355059	NCI.H23	982.033	common
chr1_100350610_100355059	NCI.H322M	427.614	common
chr1_100350610_100355059	NCI.H460	267.873	common
chr1_100350610_100355059	NCI.H522	1104.44	common
chr1_100350610_100355059	OVCAR.3	426.509	common
chr1_100350610_100355059	OVCAR.4	63.904	peak only
chr1_100350610_100355059	OVCAR.5	161.539	peak only
chr1_100350610_100355059	OVCAR.8	136.478	peak only
chr1_100350610_100355059	PC.3	707.1	common
chr1_100350610_100355059	RPMI.8226	30.116	peak only
chr1_100350610_100355059	RXF_393	666.147	common
chr1_100350610_100355059	SF.268	1004.68	common
chr1_100350610_100355059	SF.295	344.236	common
chr1_100350610_100355059	SF.539	158.136	peak only
chr1_100350610_100355059	SK.MEL.2	892.004	common
chr1_100350610_100355059	SK.MEL.28	637.639	common
chr1_100350610_100355059	SK.MEL.5	429.662	common
chr1_100350610_100355059	SK.OV.3	40.387	peak only
chr1_100350610_100355059	SN12C	389.687	common
chr1_100350610_100355059	SNB.19	504.122	common
chr1_100350610_100355059	SNB.75	56.043	peak only
chr1_100350610_100355059	SR	38.229	peak only
chr1_100350610_100355059	SW.620	473.073	common
chr1_100350610_100355059	T.47D	438.147	common
chr1_100350610_100355059	TK.10	385.477	common
chr1_100350610_100355059	U251	468.257	common
chr1_100350610_100355059	UACC.257	719.002	common
chr1_100350610_100355059	UACC.62	220.422	common
chr1_100350610_100355059	UO.31	105.398	peak only
chr1_100350610_100355059	X786.0	298.694	common
chr1_100361144_100362341	K.562	171.361	common
chr1_100361144_100362341	M14	54.396	common
chr1_100361144_100362341	SK.MEL.28	31.948	common
chr1_100361144_100362341	SK.MEL.5	12.523	peak only
chr1_100362615_100365155	IGROV1	188.691	common
chr1_100362615_100365155	K.562	629.944	common
chr1_100362615_100365155	KM12	142.988	common
chr1_100362615_100365155	SW.620	338.406	common
chr1_100362615_100365155	X786.0	19.747	peak only
chr1_1004059_1007761	COLO_205	533.071	common
chr1_1004059_1007761	DU.145	34.481	common
chr1_1004059_1007761	EKVX	16.503	common
chr1_1004059_1007761	HCC.2998	1260.11	common
chr1_1004059_1007761	HCT.116	789.72	common
chr1_1004059_1007761	HCT.15	458.286	common
chr1_1004059_1007761	HOP.92	67.669	common
chr1_1004059_1007761	HT29	845.202	common
chr1_1004059_1007761	IGROV1	70.405	common
chr1_1004059_1007761	K.562	158.929	common
chr1_1004059_1007761	KM12	159.851	common
chr1_1004059_1007761	NCI_ADR.RES	23.17	common
chr1_1004059_1007761	NCI.H460	14.395	common
chr1_1004059_1007761	OVCAR.5	386.571	common
chr1_1004059_1007761	PC.3	86.356	common
chr1_1004059_1007761	RXF_393	103.746	common
chr1_1004059_1007761	SF.539	102.376	common
chr1_1004059_1007761	SN12C	38.21	common
chr1_1004059_1007761	SW.620	1220.06	common
chr1_1004059_1007761	TK.10	330.962	common
chr1_1004059_1007761	UO.31	97.446	common
chr1_1004059_1007761	X786.0	48.28	common
chr1_10045537_10048012	K.562	75.091	common
chr1_10045537_10048012	M14	707.433	common
chr1_10045537_10048012	MDA.MB.435	254.054	common
chr1_10045537_10048012	NCI.H322M	15.976	common
chr1_10045537_10048012	NCI.H460	10.231	peak only
chr1_10045537_10048012	NCI.H522	18.637	common
chr1_10045537_10048012	OVCAR.4	96.971	common
chr1_10045537_10048012	OVCAR.8	39.703	common
chr1_10045537_10048012	RPMI.8226	140.602	common
chr1_10045537_10048012	SK.MEL.2	285.358	common
chr1_10045537_10048012	SK.MEL.28	430.002	common
chr1_10045537_10048012	SK.MEL.5	169.18	common
chr1_10045537_10048012	SK.OV.3	52.066	common
chr1_10045537_10048012	UACC.257	32.051	common
chr1_10045537_10048012	UACC.62	135.219	common
chr1_10054924_10058778	A498	270.708	common
chr1_10054924_10058778	A549	11.829	common
chr1_10054924_10058778	ACHN	509.472	common
chr1_10054924_10058778	BT.549	366.799	common
chr1_10054924_10058778	CAKI.1	861.008	common
chr1_10054924_10058778	EKVX	22.005	common
chr1_10054924_10058778	HOP.92	474.744	common
chr1_10054924_10058778	HS_578T	884.894	common
chr1_10054924_10058778	IGROV1	72.833	common
chr1_10054924_10058778	M14	743.875	common
chr1_10054924_10058778	MALME.3M	54.97	common
chr1_10054924_10058778	MCF7	45.612	common
chr1_10054924_10058778	MDA.MB.435	500.644	common
chr1_10054924_10058778	NCI_ADR.RES	24.479	common
chr1_10054924_10058778	NCI.H226	475.588	common
chr1_10054924_10058778	NCI.H23	154.103	common
chr1_10054924_10058778	NCI.H322M	242.461	common
chr1_10054924_10058778	NCI.H460	238.063	common
chr1_10054924_10058778	NCI.H522	40.396	common
chr1_10054924_10058778	OVCAR.4	155.3	common
chr1_10054924_10058778	OVCAR.5	22.283	common
chr1_10054924_10058778	OVCAR.8	73.202	common
chr1_10054924_10058778	RPMI.8226	43.134	common
chr1_10054924_10058778	RXF_393	537.109	common
chr1_10054924_10058778	SF.268	49.954	common
chr1_10054924_10058778	SF.295	117.125	common
chr1_10054924_10058778	SF.539	1100.22	common
chr1_10054924_10058778	SK.MEL.2	477.151	common
chr1_10054924_10058778	SK.MEL.28	1625.24	common
chr1_10054924_10058778	SK.MEL.5	71.703	common
chr1_10054924_10058778	SK.OV.3	125.667	common
chr1_10054924_10058778	SNB.19	165.565	common
chr1_10054924_10058778	SNB.75	152.026	common
chr1_10054924_10058778	T.47D	52.233	common
chr1_10054924_10058778	TK.10	311.447	common
chr1_10054924_10058778	U251	103.38	common
chr1_10054924_10058778	UACC.257	474.728	common
chr1_10054924_10058778	UACC.62	249.918	common
chr1_10054924_10058778	UO.31	88.606	common
chr1_100584434_100586976	EKVX	106.629	common
chr1_100584434_100586976	HOP.62	100.084	common
chr1_100584434_100586976	HS_578T	987.518	common
chr1_100584434_100586976	LOX_IMVI	247.456	common
chr1_100584434_100586976	SF.268	194.364	common
chr1_100584434_100586976	SN12C	578.595	common
chr1_100584434_100586976	SNB.19	17.438	common
chr1_100584434_100586976	SNB.75	146.689	common
chr1_100584434_100586976	UO.31	100.927	common
chr1_100595663_100598697	A498	112.084	common
chr1_100595663_100598697	CAKI.1	788.483	common
chr1_100595663_100598697	CCRF.CEM	526.785	common
chr1_100595663_100598697	DU.145	244.277	common
chr1_100595663_100598697	EKVX	8.89	peak only
chr1_100595663_100598697	HOP.62	1781.75	common
chr1_100595663_100598697	HOP.92	2026.46	common
chr1_100595663_100598697	HS_578T	1596.27	common
chr1_100595663_100598697	HT29	18.039	common
chr1_100595663_100598697	LOX_IMVI	351.439	common
chr1_100595663_100598697	MDA.MB.231	1279.18	common
chr1_100595663_100598697	MOLT.4	209.952	common
chr1_100595663_100598697	NCI_ADR.RES	512.542	common
chr1_100595663_100598697	NCI.H226	552.711	common
chr1_100595663_100598697	OVCAR.5	133.346	common
chr1_100595663_100598697	OVCAR.8	820.652	common
chr1_100595663_100598697	RXF_393	1452.21	common
chr1_100595663_100598697	SF.268	1346.04	common
chr1_100595663_100598697	SF.295	373.936	common
chr1_100595663_100598697	SF.539	32.849	common
chr1_100595663_100598697	SK.OV.3	9.853	peak only
chr1_100595663_100598697	SN12C	875.629	common
chr1_100595663_100598697	SNB.19	117.788	common
chr1_100595663_100598697	SNB.75	462.096	common
chr1_100595663_100598697	SR	80.705	common
chr1_100595663_100598697	TK.10	485.37	common
chr1_100595663_100598697	UO.31	1386.42	common
chr1_100595663_100598697	X786.0	2650.87	common
chr1_100619738_100632438	A498	1260.79	common
chr1_100619738_100632438	A549	342.189	common
chr1_100619738_100632438	ACHN	1953.83	common
chr1_100619738_100632438	BT.549	11984.6	common
chr1_100619738_100632438	CAKI.1	5299.31	common
chr1_100619738_100632438	DU.145	18.665	peak only
chr1_100619738_100632438	EKVX	2618.42	common
chr1_100619738_100632438	HOP.62	8806.16	common
chr1_100619738_100632438	HOP.92	6689.68	common
chr1_100619738_100632438	HS_578T	7906.08	common
chr1_100619738_100632438	HT29	349.787	common
chr1_100619738_100632438	LOX_IMVI	1453.2	common
chr1_100619738_100632438	MDA.MB.231	510.226	common
chr1_100619738_100632438	NCI_ADR.RES	154.216	common
chr1_100619738_100632438	NCI.H226	4282.52	common
chr1_100619738_100632438	NCI.H322M	92.391	common
chr1_100619738_100632438	NCI.H460	75.454	common
chr1_100619738_100632438	OVCAR.3	73.148	common
chr1_100619738_100632438	PC.3	421.615	common
chr1_100619738_100632438	RXF_393	12189.7	common
chr1_100619738_100632438	SF.268	1843.76	common
chr1_100619738_100632438	SF.295	818.209	common
chr1_100619738_100632438	SF.539	2526.58	common
chr1_100619738_100632438	SK.OV.3	639.78	common
chr1_100619738_100632438	SN12C	820.186	common
chr1_100619738_100632438	SNB.19	263.846	common
chr1_100619738_100632438	SNB.75	963.069	common
chr1_100619738_100632438	TK.10	3835.5	common
chr1_100619738_100632438	UO.31	3007.55	common
chr1_100619738_100632438	X786.0	17578.4	common
chr1_100642046_100645252	A498	526.549	common
chr1_100642046_100645252	ACHN	273.564	common
chr1_100642046_100645252	CAKI.1	892.83	common
chr1_100642046_100645252	EKVX	316.513	common
chr1_100642046_100645252	HT29	172.325	common
chr1_100642046_100645252	PC.3	6.985	peak only
chr1_100642046_100645252	RXF_393	1455.94	common
chr1_100642046_100645252	SF.268	22.025	common
chr1_100642046_100645252	SF.539	76.084	common
chr1_100642046_100645252	SK.OV.3	66.116	common
chr1_100642046_100645252	TK.10	529.576	common
chr1_100642046_100645252	UO.31	668.886	common
chr1_100642046_100645252	X786.0	1248.08	common
chr1_10064774_10065879	HL.60	119.313	common
chr1_10064774_10065879	HOP.92	68.575	common
chr1_10064774_10065879	IGROV1	15.354	common
chr1_10064774_10065879	K.562	68.29	common
chr1_10064774_10065879	M14	398.662	common
chr1_10064774_10065879	MDA.MB.435	110.816	common
chr1_10064774_10065879	NCI.H522	34.43	common
chr1_10064774_10065879	OVCAR.4	20.129	common
chr1_10064774_10065879	SF.539	194.916	common
chr1_10064774_10065879	SK.MEL.2	105.037	common
chr1_10064774_10065879	SK.MEL.28	101.375	common
chr1_10064774_10065879	U251	31.945	common
chr1_10064774_10065879	UACC.257	30.095	common
chr1_10064774_10065879	UACC.62	233.558	common
chr1_100656135_100660253	A498	54.016	peak only
chr1_100656135_100660253	ACHN	57.879	peak only
chr1_100656135_100660253	CAKI.1	606.062	common
chr1_100656135_100660253	EKVX	183.64	common
chr1_100656135_100660253	HOP.62	248.033	common
chr1_100656135_100660253	HOP.92	44.714	peak only
chr1_100656135_100660253	HS_578T	587.418	common
chr1_100656135_100660253	RXF_393	968.299	common
chr1_100656135_100660253	TK.10	573.907	common
chr1_100656135_100660253	UO.31	519.182	common
chr1_100656135_100660253	X786.0	575.99	common
chr1_10066044_10069001	HL.60	277.027	common
chr1_10066044_10069001	HOP.92	308.721	common
chr1_10066044_10069001	HS_578T	572.816	common
chr1_10066044_10069001	K.562	123.307	common
chr1_10066044_10069001	LOX_IMVI	66.364	common
chr1_10066044_10069001	M14	1993.2	common
chr1_10066044_10069001	MALME.3M	642.998	common
chr1_10066044_10069001	MDA.MB.435	1464.06	common
chr1_10066044_10069001	NCI_ADR.RES	36.718	common
chr1_10066044_10069001	NCI.H460	91.126	common
chr1_10066044_10069001	RPMI.8226	108.783	common
chr1_10066044_10069001	SF.268	353.336	common
chr1_10066044_10069001	SF.295	290.221	common
chr1_10066044_10069001	SF.539	865.657	common
chr1_10066044_10069001	SK.MEL.2	1051.17	common
chr1_10066044_10069001	SK.MEL.28	1535.92	common
chr1_10066044_10069001	SK.MEL.5	920.715	common
chr1_10066044_10069001	SNB.19	458.71	common
chr1_10066044_10069001	SNB.75	884.568	common
chr1_10066044_10069001	U251	180.799	common
chr1_10066044_10069001	UACC.257	1322.34	common
chr1_10066044_10069001	UACC.62	1970.96	common
chr1_100699387_100700742	HOP.92	28.922	common
chr1_100699387_100700742	HS_578T	266.082	common
chr1_100699387_100700742	SF.295	177.72	common
chr1_100699387_100700742	SF.539	75.842	common
chr1_100707732_100709642	HS_578T	461.637	common
chr1_100711419_100716298	CAKI.1	93.303	common
chr1_100711419_100716298	HOP.62	1297.39	common
chr1_100711419_100716298	HOP.92	3402.06	common
chr1_100711419_100716298	HT29	229.135	common
chr1_100711419_100716298	MDA.MB.231	181.382	common
chr1_100711419_100716298	NCI.H322M	148.697	common
chr1_100711419_100716298	NCI.H460	41.863	common
chr1_100711419_100716298	OVCAR.5	1679.38	common
chr1_100711419_100716298	RXF_393	246.158	common
chr1_100711419_100716298	SK.OV.3	99.591	common
chr1_100711419_100716298	SNB.19	180.51	common
chr1_100711419_100716298	SNB.75	301.836	common
chr1_100711419_100716298	SR	250.532	common
chr1_100711419_100716298	SW.620	239.667	common
chr1_100711419_100716298	TK.10	340.314	common
chr1_100711419_100716298	X786.0	151.818	common
chr1_100721157_100723694	A498	229.86	common
chr1_100721157_100723694	ACHN	81.806	common
chr1_100721157_100723694	CAKI.1	1121.6	model only
chr1_100721157_100723694	HOP.62	1105.86	common
chr1_100721157_100723694	HOP.92	1565.71	common
chr1_100721157_100723694	HS_578T	1005.78	common
chr1_100721157_100723694	NCI.H460	13.549	peak only
chr1_100721157_100723694	RXF_393	772.695	common
chr1_100721157_100723694	SF.268	33.254	common
chr1_100721157_100723694	SF.295	112.307	common
chr1_100721157_100723694	SF.539	872.55	common
chr1_100721157_100723694	SNB.19	259.637	common
chr1_100721157_100723694	TK.10	875.355	common
chr1_100721157_100723694	UO.31	481.48	common
chr1_100721157_100723694	X786.0	1159.22	common
chr1_100731183_100737903	A498	1425.4	common
chr1_100731183_100737903	A549	34.9	common
chr1_100731183_100737903	ACHN	432.744	common
chr1_100731183_100737903	BT.549	36.115	common
chr1_100731183_100737903	CAKI.1	1842.32	common
chr1_100731183_100737903	EKVX	115.949	common
chr1_100731183_100737903	HOP.62	317.396	common
chr1_100731183_100737903	HOP.92	229.355	common
chr1_100731183_100737903	HS_578T	642.189	common
chr1_100731183_100737903	LOX_IMVI	295.124	common
chr1_100731183_100737903	NCI.H226	216.154	common
chr1_100731183_100737903	PC.3	35.961	common
chr1_100731183_100737903	RXF_393	2230.93	common
chr1_100731183_100737903	SF.268	347.58	common
chr1_100731183_100737903	SF.295	167.288	common
chr1_100731183_100737903	SF.539	940.19	common
chr1_100731183_100737903	SN12C	13.29	peak only
chr1_100731183_100737903	SNB.19	679.517	common
chr1_100731183_100737903	SNB.75	523.702	common
chr1_100731183_100737903	TK.10	140.3	common
chr1_100731183_100737903	UO.31	307.316	common
chr1_100731183_100737903	X786.0	1803.12	common
chr1_10073153_10075647	A498	56.519	common
chr1_10073153_10075647	ACHN	18.705	common
chr1_10073153_10075647	CAKI.1	387.58	common
chr1_10073153_10075647	EKVX	10.583	peak only
chr1_10073153_10075647	HL.60	239.424	common
chr1_10073153_10075647	HOP.62	39.455	common
chr1_10073153_10075647	HOP.92	56.399	common
chr1_10073153_10075647	HS_578T	173.273	common
chr1_10073153_10075647	M14	493.912	common
chr1_10073153_10075647	MALME.3M	134.371	common
chr1_10073153_10075647	MDA.MB.435	262.315	common
chr1_10073153_10075647	NCI.H226	76.02	common
chr1_10073153_10075647	RXF_393	194.656	common
chr1_10073153_10075647	SF.268	32.822	common
chr1_10073153_10075647	SF.295	334.585	common
chr1_10073153_10075647	SF.539	278.389	common
chr1_10073153_10075647	SK.MEL.2	389.741	common
chr1_10073153_10075647	SK.MEL.28	1229.14	common
chr1_10073153_10075647	SNB.19	327.476	common
chr1_10073153_10075647	SNB.75	56.043	common
chr1_10073153_10075647	TK.10	114.025	common
chr1_10073153_10075647	UACC.257	733.072	common
chr1_10073153_10075647	UACC.62	463.457	common
chr1_101109177_101114266	CCRF.CEM	1744.18	common
chr1_101109177_101114266	HL.60	103.45	common
chr1_101109177_101114266	MOLT.4	3421.23	common
chr1_101120359_101123686	CCRF.CEM	1167.38	common
chr1_101120359_101123686	MOLT.4	445.604	common
chr1_101120359_101123686	RXF_393	15.604	peak only
chr1_101124530_101138236	A498	80.292	common
chr1_101124530_101138236	ACHN	441.505	common
chr1_101124530_101138236	CCRF.CEM	5617.41	common
chr1_101124530_101138236	K.562	102.648	common
chr1_101124530_101138236	LOX_IMVI	39.049	common
chr1_101124530_101138236	MOLT.4	6878.05	common
chr1_101124530_101138236	NCI_ADR.RES	55.077	common
chr1_101124530_101138236	NCI.H226	791.893	common
chr1_101124530_101138236	OVCAR.8	265.513	common
chr1_101124530_101138236	RXF_393	387.42	common
chr1_101124530_101138236	SF.268	233.342	common
chr1_101124530_101138236	SF.539	146.992	common
chr1_101124530_101138236	SN12C	467.466	common
chr1_101124530_101138236	SR	165.61	common
chr1_101124530_101138236	TK.10	319.378	common
chr1_101124530_101138236	UO.31	205.27	common
chr1_101124530_101138236	X786.0	620.245	common
chr1_101148651_101151496	CAKI.1	75.789	common
chr1_101148651_101151496	CCRF.CEM	217.5	common
chr1_101148651_101151496	DU.145	22.494	common
chr1_101148651_101151496	EKVX	60.09	common
chr1_101148651_101151496	HCC.2998	31.37	common
chr1_101148651_101151496	HOP.62	47.213	common
chr1_101148651_101151496	LOX_IMVI	1297.83	common
chr1_101148651_101151496	MOLT.4	82.92	common
chr1_101148651_101151496	NCI_ADR.RES	164.537	common
chr1_101148651_101151496	NCI.H226	104.141	common
chr1_101148651_101151496	NCI.H460	13.79	common
chr1_101148651_101151496	OVCAR.3	27.595	common
chr1_101148651_101151496	OVCAR.5	30.453	common
chr1_101148651_101151496	OVCAR.8	100.498	common
chr1_101148651_101151496	SF.268	181.59	common
chr1_101148651_101151496	SN12C	370.544	common
chr1_101148651_101151496	TK.10	64.072	common
chr1_101148651_101151496	UO.31	219.725	common
chr1_101172712_101181014	CAKI.1	92.709	common
chr1_101172712_101181014	CCRF.CEM	1269.03	common
chr1_101172712_101181014	EKVX	219.609	common
chr1_101172712_101181014	HL.60	18.314	common
chr1_101172712_101181014	HOP.62	8.399	peak only
chr1_101172712_101181014	HS_578T	573.653	common
chr1_101172712_101181014	LOX_IMVI	3467.39	common
chr1_101172712_101181014	MDA.MB.231	305.732	common
chr1_101172712_101181014	MOLT.4	871.068	common
chr1_101172712_101181014	NCI_ADR.RES	1055.78	common
chr1_101172712_101181014	NCI.H226	482.916	common
chr1_101172712_101181014	NCI.H522	210.709	common
chr1_101172712_101181014	OVCAR.3	64.822	common
chr1_101172712_101181014	OVCAR.4	50.248	common
chr1_101172712_101181014	OVCAR.8	2135.65	common
chr1_101172712_101181014	PC.3	209.651	common
chr1_101172712_101181014	RXF_393	88.715	common
chr1_101172712_101181014	SF.268	1065.07	common
chr1_101172712_101181014	SF.539	246.778	common
chr1_101172712_101181014	SN12C	1471.95	common
chr1_101172712_101181014	SR	3871.73	common
chr1_101172712_101181014	UO.31	507.526	common
chr1_101181288_101184086	PC.3	96.886	common
chr1_101181288_101184086	RXF_393	367.86	common
chr1_101181288_101184086	SR	1437.16	common
chr1_1011851_1015593	A498	670.599	common
chr1_1011851_1015593	A549	90.828	common
chr1_1011851_1015593	ACHN	278.898	common
chr1_1011851_1015593	BT.549	1718.42	common
chr1_1011851_1015593	CAKI.1	426.455	common
chr1_1011851_1015593	CCRF.CEM	696.222	common
chr1_1011851_1015593	COLO_205	564.134	common
chr1_1011851_1015593	DU.145	248.833	common
chr1_1011851_1015593	EKVX	129.896	common
chr1_1011851_1015593	HCC.2998	679.631	common
chr1_1011851_1015593	HCT.116	1107.51	common
chr1_1011851_1015593	HCT.15	649.176	common
chr1_1011851_1015593	HL.60	234.214	common
chr1_1011851_1015593	HOP.62	329.638	common
chr1_1011851_1015593	HOP.92	334.993	common
chr1_1011851_1015593	HS_578T	149.788	common
chr1_1011851_1015593	HT29	2072.53	common
chr1_1011851_1015593	IGROV1	633.768	common
chr1_1011851_1015593	K.562	431.583	common
chr1_1011851_1015593	KM12	111.767	common
chr1_1011851_1015593	LOX_IMVI	291.736	common
chr1_1011851_1015593	M14	190.119	common
chr1_1011851_1015593	MCF7	565.632	common
chr1_1011851_1015593	MDA.MB.231	148.067	common
chr1_1011851_1015593	MDA.MB.435	285.339	common
chr1_1011851_1015593	MDA.MB.468	537.402	common
chr1_1011851_1015593	MOLT.4	347.51	common
chr1_1011851_1015593	NCI_ADR.RES	293.32	common
chr1_1011851_1015593	NCI.H226	417.498	common
chr1_1011851_1015593	NCI.H23	518.993	common
chr1_1011851_1015593	NCI.H322M	348.261	common
chr1_1011851_1015593	NCI.H460	133.834	common
chr1_1011851_1015593	NCI.H522	277.567	common
chr1_1011851_1015593	OVCAR.3	606.698	common
chr1_1011851_1015593	OVCAR.4	419.197	common
chr1_1011851_1015593	OVCAR.5	887.985	common
chr1_1011851_1015593	PC.3	681.729	common
chr1_1011851_1015593	RPMI.8226	267.894	common
chr1_1011851_1015593	RXF_393	1383.82	common
chr1_1011851_1015593	SF.268	809.397	common
chr1_1011851_1015593	SF.295	524.566	common
chr1_1011851_1015593	SF.539	1727.48	common
chr1_1011851_1015593	SK.MEL.2	282.096	common
chr1_1011851_1015593	SK.MEL.28	382.985	common
chr1_1011851_1015593	SK.MEL.5	94.118	common
chr1_1011851_1015593	SK.OV.3	209.993	common
chr1_1011851_1015593	SN12C	800.978	common
chr1_1011851_1015593	SNB.19	314.584	common
chr1_1011851_1015593	SNB.75	94.988	common
chr1_1011851_1015593	SR	791.704	common
chr1_1011851_1015593	SW.620	531.779	common
chr1_1011851_1015593	TK.10	324.989	common
chr1_1011851_1015593	U251	518.165	common
chr1_1011851_1015593	UACC.257	71.064	common
chr1_1011851_1015593	UACC.62	225.485	common
chr1_1011851_1015593	UO.31	404.127	common
chr1_1011851_1015593	X786.0	378.764	common
chr1_101185362_101188091	CAKI.1	113.965	common
chr1_101185362_101188091	LOX_IMVI	318.27	common
chr1_101185362_101188091	MDA.MB.231	44.42	common
chr1_101185362_101188091	NCI_ADR.RES	28.151	common
chr1_101185362_101188091	NCI.H460	18.238	common
chr1_101185362_101188091	PC.3	102.475	common
chr1_101185362_101188091	SR	461.908	common
chr1_101185362_101188091	UO.31	124.627	common
chr1_101192554_101195644	SR	766.249	common
chr1_101197869_101202959	ACHN	192.269	common
chr1_101197869_101202959	CAKI.1	286.321	common
chr1_101197869_101202959	EKVX	114.673	common
chr1_101197869_101202959	HOP.62	246.79	common
chr1_101197869_101202959	HOP.92	103.398	common
chr1_101197869_101202959	HS_578T	514.027	common
chr1_101197869_101202959	K.562	52.951	common
chr1_101197869_101202959	LOX_IMVI	1768.26	common
chr1_101197869_101202959	MDA.MB.231	74.034	common
chr1_101197869_101202959	NCI_ADR.RES	444.485	common
chr1_101197869_101202959	NCI.H226	557.004	common
chr1_101197869_101202959	NCI.H460	19.128	common
chr1_101197869_101202959	OVCAR.4	67.079	common
chr1_101197869_101202959	OVCAR.8	1065.14	common
chr1_101197869_101202959	RXF_393	95.103	common
chr1_101197869_101202959	SF.268	422.086	common
chr1_101197869_101202959	SF.539	174.904	common
chr1_101197869_101202959	SN12C	1023.92	common
chr1_101197869_101202959	SR	1562.19	common
chr1_101197869_101202959	TK.10	53.602	common
chr1_101197869_101202959	UO.31	563.697	common
chr1_101197869_101202959	X786.0	202.331	common
chr1_101287780_101295591	CAKI.1	171.204	common
chr1_101287780_101295591	CCRF.CEM	908.844	common
chr1_101287780_101295591	COLO_205	279.051	common
chr1_101287780_101295591	HL.60	114.841	common
chr1_101287780_101295591	HOP.92	1029.03	common
chr1_101287780_101295591	M14	772.351	common
chr1_101287780_101295591	MDA.MB.435	41.61	common
chr1_101287780_101295591	MDA.MB.468	1313.26	common
chr1_101287780_101295591	MOLT.4	4567.64	common
chr1_101287780_101295591	OVCAR.4	13.502	peak only
chr1_101287780_101295591	OVCAR.5	44.566	common
chr1_101287780_101295591	RPMI.8226	95.983	common
chr1_101287780_101295591	RXF_393	447.402	common
chr1_101287780_101295591	SF.539	3010.58	common
chr1_101287780_101295591	SK.MEL.2	820.101	common
chr1_101287780_101295591	SK.MEL.28	423.041	common
chr1_101287780_101295591	SK.MEL.5	170.432	common
chr1_101287780_101295591	SR	2810.17	common
chr1_101287780_101295591	SW.620	104.87	common
chr1_101287780_101295591	UACC.257	767.073	common
chr1_101287780_101295591	X786.0	634.856	common
chr1_101304565_101329212	CCRF.CEM	14059.2	common
chr1_101304565_101329212	EKVX	18.203	peak only
chr1_101304565_101329212	HL.60	88.196	common
chr1_101304565_101329212	MDA.MB.468	256.26	common
chr1_101304565_101329212	MOLT.4	31183.4	common
chr1_101304565_101329212	OVCAR.3	94.793	common
chr1_101304565_101329212	SW.620	309.302	common
chr1_101341805_101350719	CAKI.1	25.272	peak only
chr1_101341805_101350719	CCRF.CEM	746.151	common
chr1_101341805_101350719	LOX_IMVI	29.677	peak only
chr1_101341805_101350719	MOLT.4	7355.35	common
chr1_101341805_101350719	RPMI.8226	50.853	peak only
chr1_101341805_101350719	SF.295	18.405	peak only
chr1_101341805_101350719	SF.539	96.751	peak only
chr1_101341805_101350719	SR	438.796	common
chr1_101350827_101359589	CCRF.CEM	2296.11	common
chr1_101350827_101359589	MOLT.4	5146.74	common
chr1_101350827_101359589	SW.620	15.089	common
chr1_101386811_101391905	CCRF.CEM	311.793	common
chr1_101386811_101391905	MOLT.4	2415.4	common
chr1_101386811_101391905	SK.MEL.2	23.83	peak only
chr1_101386811_101391905	SK.MEL.28	23.177	peak only
chr1_101386811_101391905	SR	117.012	common
chr1_101506407_101509843	M14	2049.59	common
chr1_101506407_101509843	MALME.3M	840.706	common
chr1_101506407_101509843	MDA.MB.435	1229.7	common
chr1_101506407_101509843	NCI.H460	12.9	peak only
chr1_101506407_101509843	SK.MEL.2	3699.49	common
chr1_101506407_101509843	SK.MEL.28	2026.84	common
chr1_101506407_101509843	SK.MEL.5	203.963	common
chr1_101506407_101509843	SNB.75	631.469	common
chr1_101506407_101509843	UACC.257	2718.97	common
chr1_101506407_101509843	UACC.62	907.842	common
chr1_101520032_101521497	SK.MEL.2	437.562	common
chr1_101521893_101523399	MALME.3M	71.143	peak only
chr1_101521893_101523399	MDA.MB.435	12.631	peak only
chr1_101521893_101523399	SK.MEL.2	555.428	common
chr1_101547246_101548494	SK.MEL.2	722.258	common
chr1_101547246_101548494	SK.MEL.28	234.251	common
chr1_101547246_101548494	UACC.257	45.143	common
chr1_101548655_101549587	SK.MEL.2	491.6	common
chr1_101548655_101549587	SK.MEL.28	106.152	common
chr1_1021274_1022497	A498	683.44	model only
chr1_1021274_1022497	A549	412.49	model only
chr1_1021274_1022497	ACHN	442.235	common
chr1_1021274_1022497	BT.549	29.671	model only
chr1_1021274_1022497	CAKI.1	732.167	common
chr1_1021274_1022497	DU.145	403.686	model only
chr1_1021274_1022497	EKVX	83.788	model only
chr1_1021274_1022497	HCC.2998	98.932	common
chr1_1021274_1022497	HCT.116	158.396	model only
chr1_1021274_1022497	HCT.15	190.952	model only
chr1_1021274_1022497	HOP.62	409.217	common
chr1_1021274_1022497	HOP.92	397.911	common
chr1_1021274_1022497	HT29	3403.74	model only
chr1_1021274_1022497	IGROV1	1643.6	model only
chr1_1021274_1022497	K.562	57.364	common
chr1_1021274_1022497	LOX_IMVI	132.493	common
chr1_1021274_1022497	MCF7	300.164	model only
chr1_1021274_1022497	MDA.MB.231	461.383	common
chr1_1021274_1022497	MDA.MB.468	603.111	model only
chr1_1021274_1022497	NCI_ADR.RES	352.331	common
chr1_1021274_1022497	NCI.H226	572.224	model only
chr1_1021274_1022497	NCI.H23	115.271	common
chr1_1021274_1022497	NCI.H322M	352.637	common
chr1_1021274_1022497	NCI.H460	49.22	common
chr1_1021274_1022497	OVCAR.3	662.167	common
chr1_1021274_1022497	OVCAR.4	205.165	common
chr1_1021274_1022497	OVCAR.5	337.525	common
chr1_1021274_1022497	OVCAR.8	158.228	common
chr1_1021274_1022497	PC.3	411.956	model only
chr1_1021274_1022497	RXF_393	824.85	common
chr1_1021274_1022497	SF.268	246.175	model only
chr1_1021274_1022497	SF.295	132.822	common
chr1_1021274_1022497	SF.539	172.663	common
chr1_1021274_1022497	SK.MEL.2	20.16	common
chr1_1021274_1022497	SK.OV.3	278.966	model only
chr1_1021274_1022497	SN12C	92.08	common
chr1_1021274_1022497	SNB.19	186.7	common
chr1_1021274_1022497	T.47D	258.782	common
chr1_1021274_1022497	TK.10	289.713	common
chr1_1021274_1022497	UO.31	672.991	common
chr1_1021274_1022497	X786.0	714.442	model only
chr1_1022558_1026718	A498	349.931	common
chr1_1022558_1026718	A549	393.018	common
chr1_1022558_1026718	ACHN	651.993	common
chr1_1022558_1026718	BT.549	15.197	peak only
chr1_1022558_1026718	CAKI.1	167.884	common
chr1_1022558_1026718	DU.145	293.925	common
chr1_1022558_1026718	EKVX	357.123	common
chr1_1022558_1026718	HCC.2998	437.026	common
chr1_1022558_1026718	HCT.116	217.416	common
chr1_1022558_1026718	HCT.15	645.021	common
chr1_1022558_1026718	HOP.62	421.283	common
chr1_1022558_1026718	HOP.92	221.638	common
chr1_1022558_1026718	HS_578T	154.209	common
chr1_1022558_1026718	IGROV1	953.332	common
chr1_1022558_1026718	LOX_IMVI	87.084	common
chr1_1022558_1026718	MCF7	107.874	common
chr1_1022558_1026718	MDA.MB.231	140.664	common
chr1_1022558_1026718	MDA.MB.468	581.734	common
chr1_1022558_1026718	NCI_ADR.RES	796.208	common
chr1_1022558_1026718	NCI.H226	701.042	common
chr1_1022558_1026718	NCI.H23	237.197	common
chr1_1022558_1026718	NCI.H322M	571.654	common
chr1_1022558_1026718	NCI.H460	201.17	common
chr1_1022558_1026718	NCI.H522	291.453	common
chr1_1022558_1026718	OVCAR.3	1836.72	common
chr1_1022558_1026718	OVCAR.4	514.924	common
chr1_1022558_1026718	OVCAR.5	652.856	common
chr1_1022558_1026718	OVCAR.8	519.273	common
chr1_1022558_1026718	PC.3	122.408	common
chr1_1022558_1026718	RXF_393	81.721	common
chr1_1022558_1026718	SF.268	604.404	common
chr1_1022558_1026718	SK.OV.3	430.387	common
chr1_1022558_1026718	SN12C	387.337	common
chr1_1022558_1026718	SNB.19	178.121	common
chr1_1022558_1026718	SW.620	173.03	common
chr1_1022558_1026718	T.47D	789.218	common
chr1_1022558_1026718	TK.10	281.785	common
chr1_1022558_1026718	U251	264.63	common
chr1_1022558_1026718	UO.31	823.938	common
chr1_1022558_1026718	X786.0	407.929	common
chr1_103087066_103090091	NCI.H522	576.233	common
chr1_103099571_103103143	NCI.H522	905.063	common
chr1_103099571_103103143	SF.539	15.182	peak only
chr1_103099571_103103143	SNB.75	47.494	peak only
chr1_103107317_103107798	MALME.3M	945.875	model only
chr1_103107317_103107798	NCI.H522	4657.32	model only
chr1_103107317_103107798	SF.539	81.466	common
chr1_103107317_103107798	SK.MEL.28	172.259	model only
chr1_103107317_103107798	SNB.19	1411.44	model only
chr1_103107317_103107798	SNB.75	523.363	model only
chr1_103107317_103107798	U251	1721.43	model only
chr1_103107317_103107798	UACC.257	776.221	model only
chr1_103111934_103112980	A498	20.022	common
chr1_103111934_103112980	CAKI.1	54.06	common
chr1_103111934_103112980	EKVX	36.392	common
chr1_103111934_103112980	LOX_IMVI	54.151	common
chr1_103111934_103112980	M14	476.057	common
chr1_103111934_103112980	MALME.3M	277.507	common
chr1_103111934_103112980	MDA.MB.435	466.286	common
chr1_103111934_103112980	NCI.H226	18.734	common
chr1_103111934_103112980	SF.539	299.847	common
chr1_103111934_103112980	SK.MEL.2	1244.09	model only
chr1_103111934_103112980	SK.MEL.28	424.921	model only
chr1_103111934_103112980	SK.MEL.5	83.422	common
chr1_103111934_103112980	SNB.19	448.507	model only
chr1_103111934_103112980	SNB.75	651.347	common
chr1_103111934_103112980	U251	118.344	common
chr1_103111934_103112980	UACC.257	112.445	common
chr1_103111934_103112980	UACC.62	1546.04	common
chr1_103113123_103113718	NCI.H522	64.3	common
chr1_103113123_103113718	SNB.75	1158.23	model only
chr1_103113123_103113718	UACC.62	39.362	common
chr1_103128263_103130494	A498	31.463	peak only
chr1_103128263_103130494	CAKI.1	961.821	common
chr1_103128263_103130494	EKVX	88.435	peak only
chr1_103128263_103130494	LOX_IMVI	493.915	common
chr1_103128263_103130494	NCI.H522	29.37	peak only
chr1_103128263_103130494	SN12C	6.987	peak only
chr1_103174385_103182117	CAKI.1	33.421	common
chr1_103174385_103182117	EKVX	104.521	common
chr1_103174385_103182117	HOP.62	25.198	common
chr1_103174385_103182117	HS_578T	140.098	common
chr1_103174385_103182117	M14	337.368	common
chr1_103174385_103182117	MALME.3M	651.78	common
chr1_103174385_103182117	MDA.MB.435	110.747	common
chr1_103174385_103182117	NCI.H522	2716.83	common
chr1_103174385_103182117	SF.539	108.553	common
chr1_103174385_103182117	SK.MEL.2	635.362	common
chr1_103174385_103182117	SK.MEL.28	618.559	common
chr1_103174385_103182117	SK.MEL.5	179.942	common
chr1_103174385_103182117	SNB.19	402.153	common
chr1_103174385_103182117	SNB.75	768.569	common
chr1_103174385_103182117	U251	479.095	common
chr1_103174385_103182117	UACC.257	500.096	common
chr1_103174385_103182117	UACC.62	535.489	common
chr1_103183095_103200226	CAKI.1	12.23	peak only
chr1_103183095_103200226	EKVX	27.5	peak only
chr1_103183095_103200226	LOX_IMVI	18.442	peak only
chr1_103183095_103200226	M14	648.008	common
chr1_103183095_103200226	MALME.3M	1242.52	common
chr1_103183095_103200226	MDA.MB.435	52.966	peak only
chr1_103183095_103200226	NCI.H226	40.199	peak only
chr1_103183095_103200226	NCI.H522	7272.77	common
chr1_103183095_103200226	OVCAR.3	45.992	peak only
chr1_103183095_103200226	SF.539	193.503	common
chr1_103183095_103200226	SK.MEL.2	2695.75	common
chr1_103183095_103200226	SK.MEL.28	830.626	common
chr1_103183095_103200226	SK.MEL.5	311.752	common
chr1_103183095_103200226	SNB.75	862.653	common
chr1_103183095_103200226	UACC.257	359.358	common
chr1_103183095_103200226	UACC.62	1083.03	common
chr1_103214912_103222090	A498	42.933	common
chr1_103214912_103222090	HS_578T	39.735	common
chr1_103214912_103222090	NCI.H226	100.497	common
chr1_103214912_103222090	NCI.H522	3037.86	common
chr1_103214912_103222090	OVCAR.3	12.131	peak only
chr1_103214912_103222090	SF.539	563.121	common
chr1_103214912_103222090	SK.MEL.2	251.41	common
chr1_103214912_103222090	SK.MEL.28	136.318	common
chr1_103214912_103222090	SNB.19	136.469	common
chr1_103214912_103222090	SNB.75	133.006	common
chr1_103214912_103222090	UACC.257	22.571	common
chr1_103249808_103253055	HCC.2998	16.909	common
chr1_103249808_103253055	HCT.116	17.241	common
chr1_103249808_103253055	HOP.62	46.969	common
chr1_103249808_103253055	HS_578T	228.574	common
chr1_103249808_103253055	LOX_IMVI	35.04	common
chr1_103249808_103253055	MALME.3M	232.276	common
chr1_103249808_103253055	MDA.MB.435	201.838	common
chr1_103249808_103253055	NCI.H226	69.231	common
chr1_103249808_103253055	NCI.H522	1807.78	common
chr1_103249808_103253055	SK.MEL.2	396.241	common
chr1_103249808_103253055	SK.MEL.28	149.958	common
chr1_103249808_103253055	SK.MEL.5	375.16	common
chr1_103249808_103253055	UACC.257	80.539	common
chr1_103249808_103253055	UACC.62	201.201	common
chr1_103249808_103253055	UO.31	50.405	common
chr1_103253198_103258981	M14	19.982	common
chr1_103253198_103258981	MALME.3M	942.388	common
chr1_103253198_103258981	MDA.MB.435	48.781	common
chr1_103253198_103258981	NCI.H226	28.101	common
chr1_103253198_103258981	NCI.H522	2078.54	common
chr1_103253198_103258981	SF.539	195.574	common
chr1_103253198_103258981	SK.MEL.2	41.481	common
chr1_103253198_103258981	SK.MEL.28	217.61	common
chr1_103253198_103258981	U251	13.691	common
chr1_103259159_103276274	A498	16.058	common
chr1_103259159_103276274	ACHN	18.225	common
chr1_103259159_103276274	EKVX	198.048	common
chr1_103259159_103276274	HOP.62	122.365	common
chr1_103259159_103276274	HS_578T	1174.64	common
chr1_103259159_103276274	LOX_IMVI	65.78	common
chr1_103259159_103276274	M14	187.95	common
chr1_103259159_103276274	MALME.3M	1986.24	common
chr1_103259159_103276274	NCI.H226	302.755	common
chr1_103259159_103276274	NCI.H322M	112.652	common
chr1_103259159_103276274	NCI.H522	6128.26	common
chr1_103259159_103276274	OVCAR.3	183.799	common
chr1_103259159_103276274	SF.539	1913.4	common
chr1_103259159_103276274	SK.MEL.2	257.452	common
chr1_103259159_103276274	SK.MEL.28	209.397	common
chr1_103259159_103276274	SN12C	37.785	common
chr1_103259159_103276274	SNB.19	1128.77	common
chr1_103259159_103276274	SNB.75	1113.67	common
chr1_103259159_103276274	U251	889.747	common
chr1_103259159_103276274	UACC.62	36.082	common
chr1_103331831_103335030	M14	613.483	common
chr1_103331831_103335030	MALME.3M	906.591	common
chr1_103331831_103335030	MDA.MB.435	270.518	common
chr1_103331831_103335030	NCI.H226	37.965	common
chr1_103331831_103335030	SK.MEL.2	1701.72	common
chr1_103331831_103335030	SK.MEL.28	559.546	common
chr1_103331831_103335030	SK.MEL.5	227.211	common
chr1_103331831_103335030	SNB.75	94.74	common
chr1_103331831_103335030	UACC.257	520.853	common
chr1_103331831_103335030	UACC.62	198.339	common
chr1_103336065_103338625	M14	166.083	common
chr1_103336065_103338625	MALME.3M	224.687	common
chr1_103336065_103338625	MDA.MB.435	10.909	peak only
chr1_103336065_103338625	SF.539	190.501	common
chr1_103336065_103338625	SK.MEL.2	1196.88	common
chr1_103336065_103338625	SK.MEL.28	330.53	common
chr1_103336065_103338625	SK.MEL.5	13.996	peak only
chr1_103336065_103338625	UACC.62	328.576	common
chr1_103339957_103343339	M14	197.903	common
chr1_103339957_103343339	MDA.MB.435	112.549	common
chr1_103339957_103343339	SF.539	49.79	common
chr1_103339957_103343339	SK.MEL.2	3085.64	common
chr1_103339957_103343339	SK.MEL.28	845.596	common
chr1_103339957_103343339	SNB.75	129.433	common
chr1_103339957_103343339	UACC.257	67.859	common
chr1_103347553_103349161	M14	241.081	common
chr1_103347553_103349161	MALME.3M	148.213	common
chr1_103347553_103349161	MDA.MB.435	140.368	common
chr1_103347553_103349161	NCI.H522	90.658	common
chr1_103347553_103349161	SK.MEL.2	493.624	common
chr1_103347553_103349161	SK.MEL.28	293.921	common
chr1_103347553_103349161	SK.MEL.5	20.397	peak only
chr1_103347553_103349161	UACC.257	138.085	common
chr1_103347553_103349161	UACC.62	206.79	common
chr1_10373760_10375362	CAKI.1	81.048	common
chr1_10373760_10375362	IGROV1	36.87	common
chr1_10373760_10375362	K.562	49.802	common
chr1_10373760_10375362	MOLT.4	106.757	common
chr1_10373760_10375362	NCI.H460	151.215	common
chr1_10373760_10375362	OVCAR.4	341.332	common
chr1_10373760_10375362	SK.OV.3	538.59	common
chr1_10373760_10375362	SW.620	29.927	common
chr1_10377046_10382081	A498	132.257	common
chr1_10377046_10382081	A549	2275.96	common
chr1_10377046_10382081	CAKI.1	35.674	common
chr1_10377046_10382081	COLO_205	63.093	common
chr1_10377046_10382081	HL.60	131.136	common
chr1_10377046_10382081	HOP.62	423.603	common
chr1_10377046_10382081	HS_578T	53.711	common
chr1_10377046_10382081	IGROV1	43.476	common
chr1_10377046_10382081	K.562	52.285	common
chr1_10377046_10382081	MDA.MB.468	681.408	common
chr1_10377046_10382081	NCI.H226	432.764	common
chr1_10377046_10382081	NCI.H322M	961.024	common
chr1_10377046_10382081	NCI.H460	624.763	common
chr1_10377046_10382081	NCI.H522	23.57	common
chr1_10377046_10382081	OVCAR.5	327.462	common
chr1_10377046_10382081	SK.MEL.28	37.927	common
chr1_10377046_10382081	SK.OV.3	60.6	common
chr1_10377046_10382081	SNB.19	179.716	common
chr1_10377046_10382081	SNB.75	45.368	common
chr1_10385097_10391260	A498	234.091	common
chr1_10385097_10391260	A549	3781.15	common
chr1_10385097_10391260	BT.549	273.622	common
chr1_10385097_10391260	CAKI.1	708.48	common
chr1_10385097_10391260	COLO_205	314.172	common
chr1_10385097_10391260	DU.145	318.356	common
chr1_10385097_10391260	EKVX	377.876	common
chr1_10385097_10391260	HCC.2998	87.936	common
chr1_10385097_10391260	HL.60	546.281	common
chr1_10385097_10391260	HOP.62	735.847	common
chr1_10385097_10391260	HOP.92	129.864	common
chr1_10385097_10391260	HT29	60.957	common
chr1_10385097_10391260	IGROV1	228.89	common
chr1_10385097_10391260	K.562	75.243	common
chr1_10385097_10391260	M14	74.35	common
chr1_10385097_10391260	MALME.3M	67.186	common
chr1_10385097_10391260	MCF7	24.816	common
chr1_10385097_10391260	MDA.MB.468	206.445	common
chr1_10385097_10391260	MOLT.4	411.277	common
chr1_10385097_10391260	NCI.H226	542.02	common
chr1_10385097_10391260	NCI.H23	154.83	common
chr1_10385097_10391260	NCI.H322M	3243.26	common
chr1_10385097_10391260	NCI.H460	1593.35	common
chr1_10385097_10391260	NCI.H522	770.506	common
chr1_10385097_10391260	OVCAR.3	328.112	common
chr1_10385097_10391260	OVCAR.5	742.941	common
chr1_10385097_10391260	PC.3	94.13	common
chr1_10385097_10391260	RPMI.8226	561.943	common
chr1_10385097_10391260	RXF_393	112.013	common
chr1_10385097_10391260	SF.268	65.341	common
chr1_10385097_10391260	SF.295	231.583	common
chr1_10385097_10391260	SF.539	477.549	common
chr1_10385097_10391260	SK.MEL.2	314.272	common
chr1_10385097_10391260	SK.MEL.28	321.307	common
chr1_10385097_10391260	SK.MEL.5	95.142	common
chr1_10385097_10391260	SK.OV.3	559.938	common
chr1_10385097_10391260	SN12C	400.036	common
chr1_10385097_10391260	SNB.19	389.733	common
chr1_10385097_10391260	SNB.75	770.807	common
chr1_10385097_10391260	T.47D	181.913	common
chr1_10385097_10391260	TK.10	91.468	common
chr1_10385097_10391260	U251	124.052	common
chr1_10385097_10391260	UACC.257	178.494	common
chr1_10385097_10391260	UACC.62	107.153	common
chr1_10385097_10391260	X786.0	94.04	common
chr1_10399599_10401837	A498	314.029	common
chr1_10399599_10401837	A549	1906.18	model only
chr1_10399599_10401837	ACHN	14.309	peak only
chr1_10399599_10401837	BT.549	475.153	common
chr1_10399599_10401837	CAKI.1	262.914	common
chr1_10399599_10401837	COLO_205	48.071	model only
chr1_10399599_10401837	DU.145	93.362	common
chr1_10399599_10401837	EKVX	23.686	model only
chr1_10399599_10401837	HCT.116	71.846	common
chr1_10399599_10401837	HCT.15	205.865	model only
chr1_10399599_10401837	HL.60	103.694	common
chr1_10399599_10401837	HOP.62	138.216	model only
chr1_10399599_10401837	HT29	45.287	model only
chr1_10399599_10401837	IGROV1	323.934	common
chr1_10399599_10401837	K.562	393.029	common
chr1_10399599_10401837	LOX_IMVI	35.144	common
chr1_10399599_10401837	M14	93.763	common
chr1_10399599_10401837	MCF7	62.267	model only
chr1_10399599_10401837	MDA.MB.231	156.552	model only
chr1_10399599_10401837	MDA.MB.468	70.423	model only
chr1_10399599_10401837	NCI_ADR.RES	34.27	common
chr1_10399599_10401837	NCI.H226	240.589	common
chr1_10399599_10401837	NCI.H322M	480.315	common
chr1_10399599_10401837	NCI.H460	399.401	common
chr1_10399599_10401837	NCI.H522	193.558	model only
chr1_10399599_10401837	OVCAR.3	898.618	model only
chr1_10399599_10401837	OVCAR.4	15.957	peak only
chr1_10399599_10401837	OVCAR.5	109.803	common
chr1_10399599_10401837	PC.3	154.306	model only
chr1_10399599_10401837	RPMI.8226	196.669	common
chr1_10399599_10401837	SF.268	101.959	model only
chr1_10399599_10401837	SF.539	159.103	common
chr1_10399599_10401837	SK.MEL.2	14.99	peak only
chr1_10399599_10401837	SK.MEL.28	137.757	common
chr1_10399599_10401837	SK.OV.3	230.18	common
chr1_10399599_10401837	SNB.75	169.622	common
chr1_10399599_10401837	SR	369.93	common
chr1_10399599_10401837	SW.620	344.507	model only
chr1_10399599_10401837	TK.10	249.501	model only
chr1_10399599_10401837	U251	66.861	model only
chr1_10399599_10401837	UO.31	26.529	common
chr1_10402239_10405319	A498	389.022	common
chr1_10402239_10405319	A549	93.338	common
chr1_10402239_10405319	ACHN	39.712	common
chr1_10402239_10405319	BT.549	547.214	common
chr1_10402239_10405319	CAKI.1	177.221	common
chr1_10402239_10405319	DU.145	127.581	common
chr1_10402239_10405319	HCT.15	25.944	common
chr1_10402239_10405319	HOP.62	270.212	common
chr1_10402239_10405319	HOP.92	446.301	common
chr1_10402239_10405319	IGROV1	143.91	common
chr1_10402239_10405319	LOX_IMVI	218.513	common
chr1_10402239_10405319	NCI_ADR.RES	85.676	common
chr1_10402239_10405319	NCI.H226	83.325	common
chr1_10402239_10405319	NCI.H322M	227.011	common
chr1_10402239_10405319	NCI.H460	298.308	common
chr1_10402239_10405319	OVCAR.5	25.254	common
chr1_10402239_10405319	OVCAR.8	77.025	common
chr1_10402239_10405319	RXF_393	262.272	common
chr1_10402239_10405319	SF.268	24.184	common
chr1_10402239_10405319	SF.295	205.122	common
chr1_10402239_10405319	SN12C	31.14	common
chr1_10402239_10405319	SR	204.753	common
chr1_10402239_10405319	U251	81.841	common
chr1_10402239_10405319	UO.31	88.758	common
chr1_10402239_10405319	X786.0	35.732	common
chr1_10412105_10412475	A549	1437.69	common
chr1_10412420_10418300	A498	1049.64	common
chr1_10412420_10418300	A549	1484.9	common
chr1_10412420_10418300	ACHN	79.35	common
chr1_10412420_10418300	BT.549	288.849	common
chr1_10412420_10418300	CAKI.1	799.954	common
chr1_10412420_10418300	COLO_205	867.724	common
chr1_10412420_10418300	DU.145	410.646	common
chr1_10412420_10418300	EKVX	110.022	common
chr1_10412420_10418300	HCC.2998	574.163	common
chr1_10412420_10418300	HCT.15	25.645	common
chr1_10412420_10418300	HL.60	1130.89	common
chr1_10412420_10418300	HOP.62	266.166	common
chr1_10412420_10418300	HT29	247.652	common
chr1_10412420_10418300	IGROV1	1125.82	common
chr1_10412420_10418300	K.562	910.512	common
chr1_10412420_10418300	LOX_IMVI	389.02	common
chr1_10412420_10418300	MDA.MB.435	119.758	common
chr1_10412420_10418300	MDA.MB.468	458.15	common
chr1_10412420_10418300	NCI.H226	888.661	common
chr1_10412420_10418300	NCI.H23	122.769	common
chr1_10412420_10418300	NCI.H322M	2101.24	common
chr1_10412420_10418300	NCI.H460	1360.78	common
chr1_10412420_10418300	NCI.H522	36.686	common
chr1_10412420_10418300	OVCAR.4	366.079	common
chr1_10412420_10418300	OVCAR.5	1276.49	common
chr1_10412420_10418300	RXF_393	22.291	common
chr1_10412420_10418300	SF.539	34.159	common
chr1_10412420_10418300	SK.MEL.2	15.05	common
chr1_10412420_10418300	SK.MEL.5	87.201	common
chr1_10412420_10418300	SK.OV.3	2873.81	common
chr1_10412420_10418300	SN12C	37.656	common
chr1_10412420_10418300	SNB.19	236.161	common
chr1_10412420_10418300	SNB.75	1035.71	common
chr1_10412420_10418300	U251	96.956	common
chr1_10412420_10418300	UO.31	123.865	common
chr1_10412420_10418300	X786.0	59.347	common
chr1_10418266_10418657	A549	21.602	peak only
chr1_10418266_10418657	NCI.H460	1419.44	common
chr1_104188493_104192297	M14	965.623	common
chr1_104188493_104192297	MALME.3M	2246.72	common
chr1_104188493_104192297	MDA.MB.435	1229.39	common
chr1_104188493_104192297	SK.MEL.2	3045.39	common
chr1_104188493_104192297	SK.MEL.28	1618.55	common
chr1_104188493_104192297	SK.MEL.5	797.523	common
chr1_104188493_104192297	UACC.257	1060.11	common
chr1_104188493_104192297	UACC.62	54.751	peak only
chr1_10494381_10497842	A498	132.731	common
chr1_10494381_10497842	A549	30.255	common
chr1_10494381_10497842	ACHN	885.749	common
chr1_10494381_10497842	BT.549	23.772	common
chr1_10494381_10497842	COLO_205	111.007	common
chr1_10494381_10497842	DU.145	75.403	common
chr1_10494381_10497842	EKVX	10.151	peak only
chr1_10494381_10497842	HL.60	44.098	common
chr1_10494381_10497842	HT29	9.13	peak only
chr1_10494381_10497842	M14	61.962	common
chr1_10494381_10497842	MCF7	25.218	common
chr1_10494381_10497842	NCI_ADR.RES	115.888	common
chr1_10494381_10497842	NCI.H322M	408.841	common
chr1_10494381_10497842	OVCAR.3	6911.9	common
chr1_10494381_10497842	OVCAR.4	2055.69	common
chr1_10494381_10497842	OVCAR.8	81.887	common
chr1_10494381_10497842	SK.OV.3	223.277	common
chr1_10494381_10497842	SN12C	124.689	common
chr1_10494381_10497842	SNB.19	126.198	common
chr1_10494381_10497842	SR	42.922	common
chr1_10494381_10497842	SW.620	407.918	common
chr1_10494381_10497842	UO.31	677.102	common
chr1_10494381_10497842	X786.0	898.518	common
chr1_10507380_10520277	A498	427.246	common
chr1_10507380_10520277	ACHN	590.075	common
chr1_10507380_10520277	BT.549	1895.77	common
chr1_10507380_10520277	CAKI.1	240.299	common
chr1_10507380_10520277	CCRF.CEM	3519.64	common
chr1_10507380_10520277	COLO_205	596.571	common
chr1_10507380_10520277	DU.145	1547.32	common
chr1_10507380_10520277	HCT.15	295.962	common
chr1_10507380_10520277	HL.60	243.648	common
chr1_10507380_10520277	HOP.62	2329.32	common
chr1_10507380_10520277	HOP.92	1263.4	common
chr1_10507380_10520277	HS_578T	1350.46	common
chr1_10507380_10520277	HT29	120.159	common
chr1_10507380_10520277	IGROV1	267.228	common
chr1_10507380_10520277	K.562	511.602	common
chr1_10507380_10520277	LOX_IMVI	1677.36	common
chr1_10507380_10520277	M14	102.187	common
chr1_10507380_10520277	MCF7	229.112	common
chr1_10507380_10520277	MDA.MB.231	665.729	common
chr1_10507380_10520277	MDA.MB.435	14.928	peak only
chr1_10507380_10520277	MOLT.4	1670.96	common
chr1_10507380_10520277	NCI_ADR.RES	1240.48	common
chr1_10507380_10520277	NCI.H226	545.404	common
chr1_10507380_10520277	NCI.H322M	85.115	common
chr1_10507380_10520277	NCI.H460	117.761	common
chr1_10507380_10520277	OVCAR.3	4410.02	common
chr1_10507380_10520277	OVCAR.4	965.975	common
chr1_10507380_10520277	OVCAR.5	321.152	common
chr1_10507380_10520277	OVCAR.8	546.722	common
chr1_10507380_10520277	PC.3	714.685	common
chr1_10507380_10520277	RXF_393	3902.54	common
chr1_10507380_10520277	SF.268	1142.36	common
chr1_10507380_10520277	SF.295	797.442	common
chr1_10507380_10520277	SF.539	503.393	common
chr1_10507380_10520277	SK.MEL.2	18.609	peak only
chr1_10507380_10520277	SK.MEL.28	365.903	common
chr1_10507380_10520277	SK.OV.3	39.23	common
chr1_10507380_10520277	SN12C	4675.36	common
chr1_10507380_10520277	SNB.19	691.167	common
chr1_10507380_10520277	SNB.75	141.443	common
chr1_10507380_10520277	SR	3430.56	common
chr1_10507380_10520277	SW.620	2679.34	common
chr1_10507380_10520277	T.47D	5907.15	common
chr1_10507380_10520277	TK.10	74.896	common
chr1_10507380_10520277	U251	1190.18	common
chr1_10507380_10520277	UACC.62	59.396	common
chr1_10507380_10520277	UO.31	1409.37	common
chr1_10507380_10520277	X786.0	3273.99	common
chr1_10526297_10531973	A498	1690.21	common
chr1_10526297_10531973	A549	260.726	common
chr1_10526297_10531973	ACHN	2078.23	common
chr1_10526297_10531973	BT.549	1338.7	common
chr1_10526297_10531973	CAKI.1	467.864	common
chr1_10526297_10531973	COLO_205	264.775	common
chr1_10526297_10531973	DU.145	1783.57	common
chr1_10526297_10531973	EKVX	660.11	common
chr1_10526297_10531973	HCC.2998	234.415	common
chr1_10526297_10531973	HCT.116	466.516	common
chr1_10526297_10531973	HCT.15	227.311	common
chr1_10526297_10531973	HOP.62	4057.7	common
chr1_10526297_10531973	HOP.92	2118.86	common
chr1_10526297_10531973	HS_578T	3120.86	common
chr1_10526297_10531973	HT29	269.613	common
chr1_10526297_10531973	IGROV1	225.953	common
chr1_10526297_10531973	LOX_IMVI	1816.35	common
chr1_10526297_10531973	MDA.MB.231	3686.01	common
chr1_10526297_10531973	MDA.MB.468	910.09	common
chr1_10526297_10531973	NCI_ADR.RES	1181.37	common
chr1_10526297_10531973	NCI.H226	1439.31	common
chr1_10526297_10531973	NCI.H23	389.175	common
chr1_10526297_10531973	NCI.H322M	141.353	common
chr1_10526297_10531973	NCI.H460	668.63	common
chr1_10526297_10531973	NCI.H522	49.881	common
chr1_10526297_10531973	OVCAR.3	1622.7	common
chr1_10526297_10531973	OVCAR.4	3506.61	common
chr1_10526297_10531973	OVCAR.5	1024.53	common
chr1_10526297_10531973	OVCAR.8	2153.87	common
chr1_10526297_10531973	PC.3	477.748	common
chr1_10526297_10531973	RXF_393	4113.03	common
chr1_10526297_10531973	SF.268	2848.01	common
chr1_10526297_10531973	SF.295	1720.88	common
chr1_10526297_10531973	SF.539	1446.27	common
chr1_10526297_10531973	SK.OV.3	256.814	common
chr1_10526297_10531973	SN12C	4205.26	common
chr1_10526297_10531973	SNB.19	1330.34	common
chr1_10526297_10531973	SNB.75	1111.91	common
chr1_10526297_10531973	SR	790.759	common
chr1_10526297_10531973	T.47D	2052.7	common
chr1_10526297_10531973	TK.10	1809.78	common
chr1_10526297_10531973	U251	2153.77	common
chr1_10526297_10531973	UO.31	2638.1	common
chr1_10526297_10531973	X786.0	6529.68	common
chr1_105662864_105666634	A498	342.54	common
chr1_105662864_105666634	ACHN	479.267	common
chr1_105662864_105666634	CAKI.1	76.298	common
chr1_105662864_105666634	HOP.92	15.184	peak only
chr1_105662864_105666634	IGROV1	294.049	common
chr1_105662864_105666634	MDA.MB.435	372.021	common
chr1_105662864_105666634	OVCAR.3	26.284	peak only
chr1_105662864_105666634	PC.3	192.332	common
chr1_105662864_105666634	SK.MEL.2	2639.18	common
chr1_105662864_105666634	SK.MEL.28	765.413	common
chr1_105662864_105666634	SK.MEL.5	540.877	common
chr1_105662864_105666634	SK.OV.3	29.888	peak only
chr1_105662864_105666634	TK.10	233.955	common
chr1_105662864_105666634	UACC.257	674.135	common
chr1_105662864_105666634	UACC.62	822.179	common
chr1_105662864_105666634	UO.31	241.169	common
chr1_105662864_105666634	X786.0	118.665	common
chr1_1062201_1064879	A498	22.941	common
chr1_1062201_1064879	ACHN	615.468	common
chr1_1062201_1064879	BT.549	20.263	common
chr1_1062201_1064879	CAKI.1	257.674	common
chr1_1062201_1064879	EKVX	75.732	common
chr1_1062201_1064879	HCC.2998	147.849	common
chr1_1062201_1064879	HCT.116	189.805	common
chr1_1062201_1064879	HCT.15	74.997	common
chr1_1062201_1064879	HOP.62	166.785	common
chr1_1062201_1064879	HOP.92	487.759	common
chr1_1062201_1064879	HS_578T	131.553	common
chr1_1062201_1064879	HT29	127.203	common
chr1_1062201_1064879	IGROV1	76.219	common
chr1_1062201_1064879	K.562	86.241	common
chr1_1062201_1064879	LOX_IMVI	12.91	common
chr1_1062201_1064879	M14	62.413	common
chr1_1062201_1064879	MCF7	18.896	common
chr1_1062201_1064879	MDA.MB.435	13.078	common
chr1_1062201_1064879	NCI_ADR.RES	68.194	common
chr1_1062201_1064879	NCI.H226	86.428	common
chr1_1062201_1064879	OVCAR.3	56.611	common
chr1_1062201_1064879	OVCAR.5	32.467	common
chr1_1062201_1064879	OVCAR.8	51.35	common
chr1_1062201_1064879	PC.3	52.935	common
chr1_1062201_1064879	RPMI.8226	328.809	common
chr1_1062201_1064879	RXF_393	640.579	common
chr1_1062201_1064879	SF.268	22.025	common
chr1_1062201_1064879	SF.295	257.489	common
chr1_1062201_1064879	SF.539	123.352	common
chr1_1062201_1064879	SK.MEL.28	208.177	common
chr1_1062201_1064879	SK.OV.3	93.058	common
chr1_1062201_1064879	SNB.19	25.256	common
chr1_1062201_1064879	SR	1105.9	common
chr1_1062201_1064879	TK.10	275.88	common
chr1_1062201_1064879	U251	25.946	common
chr1_1062201_1064879	UO.31	636.061	common
chr1_1062201_1064879	X786.0	703.471	common
chr1_1067640_1071157	ACHN	178.354	common
chr1_1067640_1071157	CAKI.1	33.508	peak only
chr1_1067640_1071157	EKVX	22.84	peak only
chr1_1067640_1071157	HCC.2998	135.998	common
chr1_1067640_1071157	HCT.116	114.62	peak only
chr1_1067640_1071157	HCT.15	232.807	common
chr1_1067640_1071157	HOP.92	20.069	peak only
chr1_1067640_1071157	HT29	780.629	common
chr1_1067640_1071157	IGROV1	63.18	peak only
chr1_1067640_1071157	K.562	43.017	peak only
chr1_1067640_1071157	M14	64.177	peak only
chr1_1067640_1071157	MCF7	347.318	common
chr1_1067640_1071157	MDA.MB.468	183.21	common
chr1_1067640_1071157	NCI_ADR.RES	41.705	peak only
chr1_1067640_1071157	NCI.H23	42.19	peak only
chr1_1067640_1071157	NCI.H322M	315.202	common
chr1_1067640_1071157	NCI.H522	20.305	peak only
chr1_1067640_1071157	OVCAR.3	364.299	common
chr1_1067640_1071157	OVCAR.4	40.843	peak only
chr1_1067640_1071157	OVCAR.5	548.857	common
chr1_1067640_1071157	PC.3	34.924	peak only
chr1_1067640_1071157	RPMI.8226	263.074	common
chr1_1067640_1071157	RXF_393	474.414	common
chr1_1067640_1071157	SK.MEL.2	62.149	peak only
chr1_1067640_1071157	SR	39.62	peak only
chr1_1067640_1071157	T.47D	291.853	common
chr1_1067640_1071157	TK.10	40.114	peak only
chr1_1067640_1071157	X786.0	66.065	peak only
chr1_1072844_1073073	HCC.2998	1148.86	model only
chr1_1072844_1073073	HT29	1588.79	model only
chr1_1072844_1073073	MCF7	1078.21	model only
chr1_1072844_1073073	MDA.MB.468	719.498	common
chr1_1072844_1073073	NCI.H322M	1588.09	model only
chr1_1072844_1073073	OVCAR.5	833.64	model only
chr1_1072844_1073073	T.47D	1868.8	model only
chr1_107523544_107528091	LOX_IMVI	67.493	common
chr1_107523544_107528091	M14	1275.87	common
chr1_107523544_107528091	MALME.3M	557.977	common
chr1_107523544_107528091	MDA.MB.435	95.839	common
chr1_107523544_107528091	NCI.H460	14.679	peak only
chr1_107523544_107528091	SK.MEL.2	90.302	common
chr1_107523544_107528091	SK.MEL.28	1882.95	common
chr1_107523544_107528091	SK.MEL.5	93.514	common
chr1_107523544_107528091	SW.620	181.013	common
chr1_107523544_107528091	UACC.257	285.922	common
chr1_107528248_107533206	M14	1589.47	common
chr1_107528248_107533206	MALME.3M	5071.94	common
chr1_107528248_107533206	MDA.MB.435	2532.01	common
chr1_107528248_107533206	MDA.MB.468	1127.49	common
chr1_107528248_107533206	OVCAR.3	48.524	peak only
chr1_107528248_107533206	PC.3	30.283	peak only
chr1_107528248_107533206	SK.MEL.2	2145.25	common
chr1_107528248_107533206	SK.MEL.28	3098.14	common
chr1_107528248_107533206	SK.MEL.5	3797.97	common
chr1_107528248_107533206	SNB.75	1096.66	common
chr1_107528248_107533206	SW.620	45.942	peak only
chr1_107528248_107533206	UACC.257	4869.11	common
chr1_107528248_107533206	UACC.62	1223.69	common
chr1_107646667_107650372	A498	741.241	common
chr1_107646667_107650372	ACHN	216.633	common
chr1_107646667_107650372	BT.549	1067.1	common
chr1_107646667_107650372	CAKI.1	252.865	common
chr1_107646667_107650372	EKVX	99.863	common
chr1_107646667_107650372	HS_578T	234.768	common
chr1_107646667_107650372	LOX_IMVI	115.246	common
chr1_107646667_107650372	MDA.MB.468	20.089	common
chr1_107646667_107650372	NCI.H226	135.365	common
chr1_107646667_107650372	PC.3	80.784	common
chr1_107646667_107650372	RXF_393	2043.11	common
chr1_107646667_107650372	SF.295	61.037	common
chr1_107646667_107650372	SN12C	55.448	common
chr1_107646667_107650372	UO.31	88.741	common
chr1_107646667_107650372	X786.0	1032.33	common
chr1_107655037_107659423	IGROV1	84.742	common
chr1_107655037_107659423	MALME.3M	2428.58	common
chr1_107655037_107659423	MDA.MB.435	378.707	common
chr1_107655037_107659423	OVCAR.3	139.158	common
chr1_107655037_107659423	SK.MEL.28	1090.28	common
chr1_107655037_107659423	SK.OV.3	99.001	common
chr1_107655037_107659423	SNB.75	244.21	common
chr1_107655037_107659423	UACC.257	1069.15	common
chr1_107659690_107663242	IGROV1	45.393	peak only
chr1_107659690_107663242	MALME.3M	1414.57	common
chr1_107659690_107663242	MDA.MB.435	15.502	peak only
chr1_107659690_107663242	SK.MEL.28	1259.53	common
chr1_107659690_107663242	SK.OV.3	21.849	peak only
chr1_107659690_107663242	T.47D	63.047	peak only
chr1_107659690_107663242	UACC.257	831.723	common
chr1_107664014_107667627	ACHN	193.803	common
chr1_107664014_107667627	IGROV1	254.356	common
chr1_107664014_107667627	M14	206.775	common
chr1_107664014_107667627	MALME.3M	2925.52	common
chr1_107664014_107667627	MDA.MB.435	700.42	common
chr1_107664014_107667627	RXF_393	17.833	common
chr1_107664014_107667627	SK.MEL.2	2824.79	common
chr1_107664014_107667627	SK.MEL.28	2363.24	common
chr1_107664014_107667627	SK.MEL.5	1322.32	common
chr1_107664014_107667627	SK.OV.3	89.315	common
chr1_107664014_107667627	UACC.257	2875.57	common
chr1_107664014_107667627	UACC.62	112.595	common
chr1_107664014_107667627	X786.0	33.209	common
chr1_107667823_107672353	A498	44.482	common
chr1_107667823_107672353	A549	111.461	common
chr1_107667823_107672353	ACHN	404.734	common
chr1_107667823_107672353	BT.549	43.421	common
chr1_107667823_107672353	HOP.92	135.467	common
chr1_107667823_107672353	IGROV1	118.052	common
chr1_107667823_107672353	M14	9.151	peak only
chr1_107667823_107672353	MALME.3M	1122.51	common
chr1_107667823_107672353	MDA.MB.435	129.023	common
chr1_107667823_107672353	MDA.MB.468	199.918	common
chr1_107667823_107672353	NCI.H322M	457.77	common
chr1_107667823_107672353	NCI.H460	339.617	common
chr1_107667823_107672353	OVCAR.3	214.882	common
chr1_107667823_107672353	RPMI.8226	21.145	common
chr1_107667823_107672353	SK.MEL.28	612.36	common
chr1_107667823_107672353	SK.OV.3	417.103	common
chr1_107667823_107672353	T.47D	29.598	common
chr1_107667823_107672353	UACC.257	76.497	common
chr1_107667823_107672353	X786.0	109.695	common
chr1_107680066_107692345	A498	1114	common
chr1_107680066_107692345	A549	1447.31	common
chr1_107680066_107692345	ACHN	1621.72	common
chr1_107680066_107692345	BT.549	1955.21	common
chr1_107680066_107692345	CAKI.1	73.514	peak only
chr1_107680066_107692345	EKVX	774.361	common
chr1_107680066_107692345	HOP.92	85.327	peak only
chr1_107680066_107692345	IGROV1	2053.2	common
chr1_107680066_107692345	M14	984.556	common
chr1_107680066_107692345	MALME.3M	3496.76	common
chr1_107680066_107692345	MCF7	2017.68	common
chr1_107680066_107692345	MDA.MB.435	1780.27	common
chr1_107680066_107692345	MDA.MB.468	6454.01	common
chr1_107680066_107692345	NCI.H226	70.773	peak only
chr1_107680066_107692345	NCI.H23	461.75	common
chr1_107680066_107692345	NCI.H322M	1634.27	common
chr1_107680066_107692345	NCI.H460	2431.82	common
chr1_107680066_107692345	OVCAR.3	1836.33	common
chr1_107680066_107692345	OVCAR.4	168.725	peak only
chr1_107680066_107692345	PC.3	1100.02	common
chr1_107680066_107692345	SF.295	384.774	common
chr1_107680066_107692345	SK.MEL.2	4788.85	common
chr1_107680066_107692345	SK.MEL.28	6376.28	common
chr1_107680066_107692345	SK.MEL.5	775.741	common
chr1_107680066_107692345	SK.OV.3	2730.16	common
chr1_107680066_107692345	SNB.19	32.472	peak only
chr1_107680066_107692345	SNB.75	88.068	peak only
chr1_107680066_107692345	T.47D	5609.94	common
chr1_107680066_107692345	UACC.257	5359.59	common
chr1_107680066_107692345	UACC.62	1109.72	common
chr1_107680066_107692345	UO.31	15.305	peak only
chr1_107680066_107692345	X786.0	1147.16	common
chr1_107696731_107699904	M14	14.987	peak only
chr1_107696731_107699904	MALME.3M	531.738	common
chr1_107696731_107699904	MDA.MB.435	191.913	common
chr1_107696731_107699904	SK.MEL.2	927.571	common
chr1_107696731_107699904	SK.MEL.28	1756.88	common
chr1_107696731_107699904	SK.MEL.5	68.506	common
chr1_107696731_107699904	UACC.257	1314.95	common
chr1_107704525_107709015	LOX_IMVI	36.706	peak only
chr1_107704525_107709015	RPMI.8226	1366.91	common
chr1_107732595_107734927	OVCAR.3	29.895	peak only
chr1_107732595_107734927	RXF_393	490.383	common
chr1_107732595_107734927	X786.0	529.433	common
chr1_107737642_107741565	M14	271.6	common
chr1_107737642_107741565	MALME.3M	1789.56	common
chr1_107737642_107741565	MDA.MB.435	453.362	common
chr1_107737642_107741565	MDA.MB.468	79.884	common
chr1_107737642_107741565	OVCAR.3	1116.72	common
chr1_107737642_107741565	SK.MEL.2	498.957	common
chr1_107737642_107741565	SK.MEL.28	1393.07	common
chr1_107737642_107741565	SK.MEL.5	99.753	common
chr1_107737642_107741565	SK.OV.3	35.472	common
chr1_107737642_107741565	SR	82.121	common
chr1_107737642_107741565	T.47D	821.238	common
chr1_107737642_107741565	UACC.257	3883.57	common
chr1_107741844_107743261	MALME.3M	369.087	common
chr1_107741844_107743261	MDA.MB.435	97.621	common
chr1_107741844_107743261	OVCAR.3	34.494	common
chr1_107741844_107743261	SK.MEL.28	267.854	common
chr1_107741844_107743261	UACC.257	236.317	common
chr1_107745356_107746525	SR	623.716	common
chr1_107745356_107746525	T.47D	25.613	peak only
chr1_107754415_107758883	MCF7	305.203	common
chr1_107754415_107758883	T.47D	2006.17	common
chr1_107763697_107768656	PC.3	2944.58	common
chr1_107763697_107768656	T.47D	958.258	common
chr1_10777430_10781431	A498	40.998	common
chr1_10777430_10781431	A549	110.689	common
chr1_10777430_10781431	CAKI.1	22.009	common
chr1_10777430_10781431	COLO_205	5260.43	common
chr1_10777430_10781431	DU.145	74.675	common
chr1_10777430_10781431	HCC.2998	709.103	common
chr1_10777430_10781431	HCT.116	717.975	common
chr1_10777430_10781431	HCT.15	392.81	common
chr1_10777430_10781431	HOP.62	560.855	common
chr1_10777430_10781431	HOP.92	500.415	common
chr1_10777430_10781431	HT29	1655.01	common
chr1_10777430_10781431	KM12	483.417	common
chr1_10777430_10781431	MCF7	171.044	common
chr1_10777430_10781431	MDA.MB.468	1551.36	common
chr1_10777430_10781431	NCI.H322M	61.037	common
chr1_10777430_10781431	NCI.H460	80.707	common
chr1_10777430_10781431	OVCAR.3	968.548	common
chr1_10777430_10781431	OVCAR.4	396.784	common
chr1_10777430_10781431	OVCAR.5	466.625	common
chr1_10777430_10781431	PC.3	549.024	common
chr1_10777430_10781431	RXF_393	88.294	common
chr1_10777430_10781431	SF.295	118.966	common
chr1_10777430_10781431	SK.OV.3	937.717	common
chr1_10777430_10781431	SNB.19	553.784	common
chr1_10777430_10781431	SW.620	1023.82	common
chr1_10777430_10781431	T.47D	245.938	common
chr1_10777430_10781431	TK.10	299.072	common
chr1_10777430_10781431	U251	410.927	common
chr1_10777430_10781431	UO.31	754.066	common
chr1_10777430_10781431	X786.0	119.142	common
chr1_1077949_1081747	A498	421.075	common
chr1_1077949_1081747	A549	605.338	common
chr1_1077949_1081747	ACHN	1042.61	common
chr1_1077949_1081747	BT.549	432.336	common
chr1_1077949_1081747	CAKI.1	541.92	common
chr1_1077949_1081747	COLO_205	260.093	common
chr1_1077949_1081747	DU.145	441.651	common
chr1_1077949_1081747	EKVX	842.438	common
chr1_1077949_1081747	HCC.2998	1538.77	common
chr1_1077949_1081747	HCT.116	798.149	common
chr1_1077949_1081747	HCT.15	445.017	common
chr1_1077949_1081747	HOP.62	357.413	common
chr1_1077949_1081747	HOP.92	626.25	common
chr1_1077949_1081747	HS_578T	994.49	common
chr1_1077949_1081747	HT29	1192.12	common
chr1_1077949_1081747	IGROV1	469.882	common
chr1_1077949_1081747	K.562	25.577	peak only
chr1_1077949_1081747	LOX_IMVI	94.244	peak only
chr1_1077949_1081747	M14	545.384	common
chr1_1077949_1081747	MCF7	646.381	common
chr1_1077949_1081747	MDA.MB.231	500.416	common
chr1_1077949_1081747	MDA.MB.435	502.326	common
chr1_1077949_1081747	MDA.MB.468	2004.4	common
chr1_1077949_1081747	NCI_ADR.RES	522.352	common
chr1_1077949_1081747	NCI.H226	876.276	common
chr1_1077949_1081747	NCI.H23	477.644	common
chr1_1077949_1081747	NCI.H322M	132.884	peak only
chr1_1077949_1081747	NCI.H460	333.401	common
chr1_1077949_1081747	NCI.H522	65.992	peak only
chr1_1077949_1081747	OVCAR.3	2279.55	common
chr1_1077949_1081747	OVCAR.4	1747.1	common
chr1_1077949_1081747	OVCAR.5	807.144	common
chr1_1077949_1081747	OVCAR.8	380.555	common
chr1_1077949_1081747	PC.3	439.182	common
chr1_1077949_1081747	RPMI.8226	480.552	common
chr1_1077949_1081747	RXF_393	1206.63	common
chr1_1077949_1081747	SF.268	1057.49	common
chr1_1077949_1081747	SF.295	309.551	common
chr1_1077949_1081747	SF.539	333.11	common
chr1_1077949_1081747	SK.MEL.2	254.555	common
chr1_1077949_1081747	SK.MEL.28	217.389	common
chr1_1077949_1081747	SK.MEL.5	69.942	peak only
chr1_1077949_1081747	SK.OV.3	785.973	common
chr1_1077949_1081747	SN12C	377.151	common
chr1_1077949_1081747	SNB.19	336.087	common
chr1_1077949_1081747	SNB.75	81.418	peak only
chr1_1077949_1081747	SW.620	235.289	common
chr1_1077949_1081747	T.47D	2025.55	common
chr1_1077949_1081747	TK.10	614.176	common
chr1_1077949_1081747	U251	438.291	common
chr1_1077949_1081747	UACC.257	492.713	common
chr1_1077949_1081747	UACC.62	109.289	peak only
chr1_1077949_1081747	UO.31	927.029	common
chr1_1077949_1081747	X786.0	1279.78	common
chr1_107827102_107831164	CCRF.CEM	2236.24	common
chr1_107827102_107831164	HL.60	53.103	common
chr1_107827102_107831164	HOP.62	279.122	common
chr1_107827102_107831164	M14	35.524	common
chr1_107827102_107831164	MALME.3M	633.041	common
chr1_107827102_107831164	MCF7	93.285	common
chr1_107827102_107831164	MOLT.4	720.899	common
chr1_107827102_107831164	RPMI.8226	39.231	common
chr1_107827102_107831164	SF.539	131.014	common
chr1_107827102_107831164	SK.MEL.2	1533.53	common
chr1_107827102_107831164	SK.MEL.28	1645.71	common
chr1_107827102_107831164	SNB.75	67.849	common
chr1_107827102_107831164	SR	2376.52	common
chr1_107827102_107831164	T.47D	95.111	common
chr1_107827102_107831164	UACC.257	706.032	common
chr1_107827102_107831164	UACC.62	439.822	common
chr1_107843521_107847023	CCRF.CEM	1084.3	common
chr1_107843521_107847023	HL.60	35.831	peak only
chr1_107843521_107847023	MOLT.4	1134.86	common
chr1_107861298_107869213	CCRF.CEM	3858.35	common
chr1_107861298_107869213	MOLT.4	4708.96	common
chr1_107861298_107869213	NCI.H460	20.907	common
chr1_107895940_107901940	CCRF.CEM	3174.48	common
chr1_107895940_107901940	HL.60	472.293	common
chr1_107895940_107901940	MOLT.4	967.097	common
chr1_107895940_107901940	OVCAR.3	58.633	common
chr1_107895940_107901940	UACC.62	107.654	common
chr1_10790492_10794859	COLO_205	804.114	common
chr1_10790492_10794859	HCC.2998	1294.38	common
chr1_10790492_10794859	HCT.15	221.22	common
chr1_10790492_10794859	HT29	648.336	common
chr1_10790492_10794859	KM12	200.915	common
chr1_10790492_10794859	MCF7	172.241	common
chr1_10790492_10794859	MDA.MB.468	830.615	common
chr1_10790492_10794859	OVCAR.4	85.291	common
chr1_10790492_10794859	PC.3	46.19	common
chr1_10790492_10794859	SK.OV.3	183.384	common
chr1_10790492_10794859	SN12C	40.342	common
chr1_10790492_10794859	SW.620	287.96	common
chr1_10790492_10794859	T.47D	925.653	common
chr1_107916700_107922788	CCRF.CEM	4125.14	common
chr1_107916700_107922788	HL.60	167.947	common
chr1_107916700_107922788	MOLT.4	1323.81	common
chr1_107939936_107944658	CCRF.CEM	1008.03	common
chr1_107939936_107944658	HL.60	1194.97	common
chr1_107939936_107944658	MOLT.4	323.414	common
chr1_107939936_107944658	SF.539	21.255	peak only
chr1_107962137_107962407	CCRF.CEM	3743.71	model only
chr1_107962137_107962407	MOLT.4	27.281	common
chr1_10802750_10805322	COLO_205	527.774	common
chr1_10802750_10805322	HCC.2998	382.291	common
chr1_10802750_10805322	HCT.116	418.387	common
chr1_10802750_10805322	HCT.15	179.769	common
chr1_10802750_10805322	HT29	417.014	common
chr1_10802750_10805322	MCF7	110.604	common
chr1_10802750_10805322	MDA.MB.468	537.24	common
chr1_10802750_10805322	OVCAR.3	98.243	common
chr1_10802750_10805322	OVCAR.4	580.33	common
chr1_10802750_10805322	OVCAR.5	523.576	common
chr1_10802750_10805322	RPMI.8226	24.247	peak only
chr1_10802750_10805322	T.47D	537.251	common
chr1_108048069_108053346	CCRF.CEM	4241.53	common
chr1_108048069_108053346	HL.60	296.69	common
chr1_108048069_108053346	IGROV1	302.241	common
chr1_108048069_108053346	MOLT.4	2429.16	common
chr1_108048069_108053346	OVCAR.3	470.919	common
chr1_108048069_108053346	PC.3	124.308	common
chr1_108048069_108053346	RXF_393	343.295	common
chr1_108048069_108053346	SK.MEL.28	747.884	common
chr1_108048069_108053346	SNB.75	174.802	common
chr1_108048069_108053346	SR	517.554	common
chr1_108048069_108053346	U251	167.119	common
chr1_108048069_108053346	UACC.62	410.366	common
chr1_108048069_108053346	X786.0	24.077	peak only
chr1_108076717_108084463	CCRF.CEM	7188.02	common
chr1_108076717_108084463	MOLT.4	3585.78	common
chr1_108076717_108084463	PC.3	438.115	common
chr1_108095282_108097198	CCRF.CEM	1014.16	common
chr1_108098611_108100285	CCRF.CEM	1242.58	common
chr1_108100442_108102539	CCRF.CEM	1211.78	common
chr1_108106720_108108954	CAKI.1	192.822	common
chr1_108106720_108108954	CCRF.CEM	231.052	common
chr1_108106720_108108954	HL.60	35.035	common
chr1_108106720_108108954	HOP.92	81.116	common
chr1_108106720_108108954	LOX_IMVI	735.066	common
chr1_108106720_108108954	RXF_393	709.659	common
chr1_108106720_108108954	TK.10	42.649	common
chr1_108106720_108108954	X786.0	86.885	common
chr1_108124142_108125716	CCRF.CEM	1042.37	common
chr1_108124142_108125716	MOLT.4	127.95	common
chr1_108124142_108125716	PC.3	306.183	common
chr1_108500376_108505837	A498	319.091	common
chr1_108500376_108505837	A549	453.332	common
chr1_108500376_108505837	ACHN	479.832	common
chr1_108500376_108505837	CAKI.1	69.098	common
chr1_108500376_108505837	DU.145	191.754	common
chr1_108500376_108505837	EKVX	950.373	common
chr1_108500376_108505837	HCT.15	144.925	common
chr1_108500376_108505837	HOP.62	181.842	common
chr1_108500376_108505837	HOP.92	458.593	common
chr1_108500376_108505837	HS_578T	1238.76	common
chr1_108500376_108505837	IGROV1	507.866	common
chr1_108500376_108505837	LOX_IMVI	29.507	common
chr1_108500376_108505837	MDA.MB.231	536.531	common
chr1_108500376_108505837	NCI_ADR.RES	396.183	common
chr1_108500376_108505837	NCI.H226	2550.2	common
chr1_108500376_108505837	NCI.H460	398.587	common
chr1_108500376_108505837	NCI.H522	755.087	common
chr1_108500376_108505837	OVCAR.3	130.793	common
chr1_108500376_108505837	OVCAR.4	15.097	common
chr1_108500376_108505837	OVCAR.8	771.062	common
chr1_108500376_108505837	RXF_393	258.083	common
chr1_108500376_108505837	SF.268	862.768	common
chr1_108500376_108505837	SF.539	22.773	common
chr1_108500376_108505837	SK.MEL.2	48.914	common
chr1_108500376_108505837	SK.OV.3	28	common
chr1_108500376_108505837	SN12C	4221.12	common
chr1_108500376_108505837	TK.10	356.521	common
chr1_108500376_108505837	UO.31	298.961	common
chr1_108500376_108505837	X786.0	319.387	common
chr1_108551441_108556629	EKVX	75.748	peak only
chr1_108551441_108556629	MALME.3M	468.475	common
chr1_108551441_108556629	MCF7	570.422	common
chr1_108551441_108556629	NCI.H460	703.584	common
chr1_108551441_108556629	SK.MEL.2	3092.14	common
chr1_108551441_108556629	SK.MEL.28	1267.85	common
chr1_108551441_108556629	SK.MEL.5	75.482	peak only
chr1_108551441_108556629	UACC.257	823.477	common
chr1_108561246_108562906	COLO_205	51.299	model only
chr1_108561246_108562906	MCF7	338.649	model only
chr1_108561246_108562906	NCI.H460	16.903	peak only
chr1_108561246_108562906	PC.3	381.772	common
chr1_108561246_108562906	SK.MEL.28	126.792	common
chr1_108569647_108573106	COLO_205	1080.63	common
chr1_108569647_108573106	KM12	113.743	common
chr1_108569647_108573106	M14	15.252	common
chr1_108569647_108573106	SK.MEL.2	90.976	common
chr1_108569647_108573106	SK.MEL.28	35.82	common
chr1_108569647_108573106	SR	24.07	common
chr1_108569647_108573106	SW.620	18.766	common
chr1_108583185_108587324	A498	30.51	common
chr1_108583185_108587324	A549	210.245	common
chr1_108583185_108587324	COLO_205	737.035	common
chr1_108583185_108587324	EKVX	236.552	common
chr1_108583185_108587324	HCC.2998	265.921	common
chr1_108583185_108587324	HOP.62	198.159	common
chr1_108583185_108587324	HT29	410.705	common
chr1_108583185_108587324	KM12	1347.14	common
chr1_108583185_108587324	LOX_IMVI	614.504	common
chr1_108583185_108587324	NCI_ADR.RES	27.804	common
chr1_108583185_108587324	NCI.H226	132.829	common
chr1_108583185_108587324	NCI.H322M	133.534	common
chr1_108583185_108587324	NCI.H460	259.184	common
chr1_108583185_108587324	OVCAR.5	936.754	common
chr1_108583185_108587324	PC.3	1921.46	common
chr1_108583185_108587324	SF.295	75.228	common
chr1_108583185_108587324	SF.539	18.977	common
chr1_108583185_108587324	SK.MEL.28	29.499	common
chr1_108583185_108587324	SK.OV.3	24.388	common
chr1_108583185_108587324	SNB.75	30.69	common
chr1_108583185_108587324	U251	33.929	common
chr1_108589297_108594997	A498	450.84	common
chr1_108589297_108594997	A549	16.458	common
chr1_108589297_108594997	BT.549	27.5	common
chr1_108589297_108594997	CAKI.1	264.533	common
chr1_108589297_108594997	EKVX	67.284	common
chr1_108589297_108594997	HOP.62	1677.09	common
chr1_108589297_108594997	HOP.92	398.683	common
chr1_108589297_108594997	HS_578T	261.817	common
chr1_108589297_108594997	KM12	223.89	common
chr1_108589297_108594997	LOX_IMVI	401.968	common
chr1_108589297_108594997	NCI.H226	575.153	common
chr1_108589297_108594997	NCI.H460	242.784	common
chr1_108589297_108594997	OVCAR.5	124.115	common
chr1_108589297_108594997	PC.3	4951.9	common
chr1_108589297_108594997	RXF_393	86.607	common
chr1_108589297_108594997	SF.268	27.639	common
chr1_108589297_108594997	SF.295	1218.79	common
chr1_108589297_108594997	SF.539	476.476	common
chr1_108589297_108594997	SK.MEL.2	75.14	common
chr1_108589297_108594997	SK.MEL.28	1164.47	common
chr1_108589297_108594997	SK.MEL.5	171.006	common
chr1_108589297_108594997	SK.OV.3	172.009	common
chr1_108589297_108594997	SNB.19	1811.07	common
chr1_108589297_108594997	SNB.75	2067.24	common
chr1_108589297_108594997	SR	1226.22	common
chr1_108589297_108594997	TK.10	275.963	common
chr1_108589297_108594997	U251	238.111	common
chr1_108589297_108594997	UACC.62	208.435	common
chr1_108589297_108594997	X786.0	16.896	common
chr1_108813425_108818676	A498	599.988	common
chr1_108813425_108818676	ACHN	945.908	common
chr1_108813425_108818676	BT.549	3518.1	common
chr1_108813425_108818676	CAKI.1	2120.8	common
chr1_108813425_108818676	COLO_205	2234.52	common
chr1_108813425_108818676	DU.145	228.486	common
chr1_108813425_108818676	EKVX	111.304	common
chr1_108813425_108818676	HCC.2998	413.472	common
chr1_108813425_108818676	HCT.15	199.131	common
chr1_108813425_108818676	HOP.62	989.794	common
chr1_108813425_108818676	HOP.92	2559.31	common
chr1_108813425_108818676	HS_578T	1072.48	common
chr1_108813425_108818676	HT29	869.342	common
chr1_108813425_108818676	IGROV1	12.481	peak only
chr1_108813425_108818676	LOX_IMVI	562.387	common
chr1_108813425_108818676	M14	3615	common
chr1_108813425_108818676	MALME.3M	2522.05	common
chr1_108813425_108818676	MCF7	155.624	common
chr1_108813425_108818676	MDA.MB.231	378.833	common
chr1_108813425_108818676	MDA.MB.435	1829.51	common
chr1_108813425_108818676	NCI_ADR.RES	56.301	common
chr1_108813425_108818676	NCI.H226	544.84	common
chr1_108813425_108818676	NCI.H460	25.8	common
chr1_108813425_108818676	OVCAR.4	172.438	common
chr1_108813425_108818676	OVCAR.5	132.543	common
chr1_108813425_108818676	OVCAR.8	301.493	common
chr1_108813425_108818676	PC.3	67.73	common
chr1_108813425_108818676	RXF_393	1758.46	common
chr1_108813425_108818676	SF.268	1031	common
chr1_108813425_108818676	SF.295	2383.56	common
chr1_108813425_108818676	SF.539	3847.25	common
chr1_108813425_108818676	SK.MEL.2	4112.75	common
chr1_108813425_108818676	SK.MEL.28	3516.72	common
chr1_108813425_108818676	SK.MEL.5	4547.75	common
chr1_108813425_108818676	SK.OV.3	517.396	common
chr1_108813425_108818676	SN12C	621.023	common
chr1_108813425_108818676	SNB.19	4095.92	common
chr1_108813425_108818676	SNB.75	3788.59	common
chr1_108813425_108818676	SW.620	1553.1	common
chr1_108813425_108818676	T.47D	313.993	common
chr1_108813425_108818676	TK.10	920.599	common
chr1_108813425_108818676	U251	1135.42	common
chr1_108813425_108818676	UACC.257	5676.74	common
chr1_108813425_108818676	UACC.62	3760.57	common
chr1_108813425_108818676	UO.31	261.821	common
chr1_108813425_108818676	X786.0	932.142	common
chr1_108827634_108832716	A498	254.471	common
chr1_108827634_108832716	A549	97.846	common
chr1_108827634_108832716	BT.549	2436.05	common
chr1_108827634_108832716	CAKI.1	1500.1	common
chr1_108827634_108832716	COLO_205	64.983	common
chr1_108827634_108832716	DU.145	5251.41	common
chr1_108827634_108832716	EKVX	120.182	common
chr1_108827634_108832716	HCC.2998	79.596	common
chr1_108827634_108832716	HCT.116	91.451	common
chr1_108827634_108832716	HCT.15	949.012	common
chr1_108827634_108832716	HOP.62	604.084	common
chr1_108827634_108832716	HOP.92	3760.87	common
chr1_108827634_108832716	HS_578T	1791.09	common
chr1_108827634_108832716	HT29	109.641	common
chr1_108827634_108832716	LOX_IMVI	696.704	common
chr1_108827634_108832716	M14	167.012	common
chr1_108827634_108832716	MALME.3M	54.97	common
chr1_108827634_108832716	MDA.MB.231	1070.26	common
chr1_108827634_108832716	MDA.MB.435	322.198	common
chr1_108827634_108832716	NCI_ADR.RES	95.467	common
chr1_108827634_108832716	NCI.H226	72.897	common
chr1_108827634_108832716	NCI.H23	12.757	common
chr1_108827634_108832716	NCI.H460	507.468	common
chr1_108827634_108832716	OVCAR.5	205.802	common
chr1_108827634_108832716	OVCAR.8	273.146	common
chr1_108827634_108832716	PC.3	817.829	common
chr1_108827634_108832716	RXF_393	2250.4	common
chr1_108827634_108832716	SF.268	712.872	common
chr1_108827634_108832716	SF.295	2149.74	common
chr1_108827634_108832716	SF.539	1821.19	common
chr1_108827634_108832716	SK.MEL.2	301.41	common
chr1_108827634_108832716	SK.MEL.28	33.713	common
chr1_108827634_108832716	SN12C	1914.23	common
chr1_108827634_108832716	SNB.19	1069.11	common
chr1_108827634_108832716	SNB.75	1533.18	common
chr1_108827634_108832716	SR	252.442	common
chr1_108827634_108832716	SW.620	173.354	common
chr1_108827634_108832716	T.47D	848.755	common
chr1_108827634_108832716	TK.10	157.096	common
chr1_108827634_108832716	U251	931.794	common
chr1_108827634_108832716	UACC.257	108.964	common
chr1_108827634_108832716	UACC.62	1321.87	common
chr1_108827634_108832716	UO.31	234.021	common
chr1_108827634_108832716	X786.0	1475.62	common
chr1_108851618_108854372	CCRF.CEM	608.105	common
chr1_108851618_108854372	HL.60	235.747	common
chr1_108851618_108854372	MOLT.4	858.538	common
chr1_108851618_108854372	SF.539	268.896	common
chr1_108851618_108854372	SR	297.256	common
chr1_108863204_108867050	HCC.2998	563.131	common
chr1_108863204_108867050	HCT.15	1052.38	common
chr1_108863204_108867050	HT29	27.083	peak only
chr1_108863204_108867050	MDA.MB.468	105.361	peak only
chr1_108863204_108867050	OVCAR.5	82.975	peak only
chr1_108876350_108880446	A498	182.102	common
chr1_108876350_108880446	A549	91.145	common
chr1_108876350_108880446	ACHN	172.716	common
chr1_108876350_108880446	BT.549	893.629	common
chr1_108876350_108880446	CAKI.1	43.127	common
chr1_108876350_108880446	CCRF.CEM	226.11	common
chr1_108876350_108880446	COLO_205	87.044	common
chr1_108876350_108880446	DU.145	1434.93	common
chr1_108876350_108880446	EKVX	183.645	common
chr1_108876350_108880446	HCC.2998	288.044	common
chr1_108876350_108880446	HCT.116	147.48	common
chr1_108876350_108880446	HCT.15	990.866	common
chr1_108876350_108880446	HL.60	300.488	common
chr1_108876350_108880446	HOP.62	192.648	common
chr1_108876350_108880446	HOP.92	1094.12	common
chr1_108876350_108880446	HS_578T	412.451	common
chr1_108876350_108880446	HT29	197.769	common
chr1_108876350_108880446	IGROV1	151.768	common
chr1_108876350_108880446	K.562	214.083	common
chr1_108876350_108880446	KM12	264.419	common
chr1_108876350_108880446	LOX_IMVI	330.852	common
chr1_108876350_108880446	M14	570.953	common
chr1_108876350_108880446	MALME.3M	112.452	common
chr1_108876350_108880446	MCF7	612.233	common
chr1_108876350_108880446	MDA.MB.231	488.95	common
chr1_108876350_108880446	MDA.MB.435	557.679	common
chr1_108876350_108880446	MDA.MB.468	264.135	common
chr1_108876350_108880446	MOLT.4	350.393	common
chr1_108876350_108880446	NCI_ADR.RES	83.843	common
chr1_108876350_108880446	NCI.H226	172.875	common
chr1_108876350_108880446	NCI.H23	154.664	common
chr1_108876350_108880446	NCI.H322M	181.039	common
chr1_108876350_108880446	NCI.H522	145.265	common
chr1_108876350_108880446	OVCAR.3	267.412	common
chr1_108876350_108880446	OVCAR.4	59.867	common
chr1_108876350_108880446	OVCAR.5	261.994	common
chr1_108876350_108880446	OVCAR.8	177.585	common
chr1_108876350_108880446	PC.3	248.128	common
chr1_108876350_108880446	RPMI.8226	19.397	common
chr1_108876350_108880446	RXF_393	677.057	common
chr1_108876350_108880446	SF.268	469.102	common
chr1_108876350_108880446	SF.295	275.816	common
chr1_108876350_108880446	SF.539	416.093	common
chr1_108876350_108880446	SK.MEL.2	1563.27	common
chr1_108876350_108880446	SK.MEL.28	933.689	common
chr1_108876350_108880446	SK.MEL.5	1224.37	common
chr1_108876350_108880446	SK.OV.3	55.507	common
chr1_108876350_108880446	SN12C	262.694	common
chr1_108876350_108880446	SNB.19	519.46	common
chr1_108876350_108880446	SNB.75	607.971	common
chr1_108876350_108880446	SR	58.033	common
chr1_108876350_108880446	SW.620	73.769	common
chr1_108876350_108880446	T.47D	301.63	common
chr1_108876350_108880446	TK.10	276.797	common
chr1_108876350_108880446	U251	451.539	common
chr1_108876350_108880446	UACC.257	674.688	common
chr1_108876350_108880446	UACC.62	697.106	model only
chr1_108876350_108880446	UO.31	150.749	common
chr1_108876350_108880446	X786.0	397.354	common
chr1_108881626_108882014	DU.145	106.728	common
chr1_108881626_108882014	HOP.92	23.861	common
chr1_108889557_108890349	HL.60	97.876	common
chr1_108889557_108890349	K.562	33.645	common
chr1_108889557_108890349	SK.OV.3	27.333	common
chr1_108891665_108894781	A498	309.349	common
chr1_108891665_108894781	ACHN	677.792	common
chr1_108891665_108894781	CAKI.1	686.999	common
chr1_108891665_108894781	DU.145	163.821	common
chr1_108891665_108894781	HOP.92	173.794	common
chr1_108891665_108894781	HS_578T	35.4	common
chr1_108891665_108894781	M14	34.679	common
chr1_108891665_108894781	MALME.3M	245.341	common
chr1_108891665_108894781	MDA.MB.435	30.478	common
chr1_108891665_108894781	RXF_393	766.734	common
chr1_108891665_108894781	SK.MEL.2	37.626	common
chr1_108891665_108894781	SK.MEL.28	128.998	common
chr1_108891665_108894781	SK.MEL.5	16.206	common
chr1_108891665_108894781	SK.OV.3	150.395	common
chr1_108891665_108894781	SNB.75	64.049	common
chr1_108891665_108894781	TK.10	206.129	common
chr1_108891665_108894781	UACC.257	41.666	common
chr1_108891665_108894781	UACC.62	358.139	common
chr1_108891665_108894781	UO.31	403.893	common
chr1_108891665_108894781	X786.0	684.349	common
chr1_108895842_108896964	BT.549	39.803	common
chr1_108895842_108896964	DU.145	146.243	common
chr1_108895842_108896964	HOP.92	25.307	common
chr1_108895842_108896964	MALME.3M	67.186	common
chr1_108897115_108898241	BT.549	106.124	common
chr1_108897115_108898241	DU.145	143.255	common
chr1_108897115_108898241	SF.539	20.875	common
chr1_10897473_10903089	CAKI.1	9.278	peak only
chr1_10897473_10903089	COLO_205	1666.98	common
chr1_10897473_10903089	DU.145	52.78	common
chr1_10897473_10903089	EKVX	233.149	common
chr1_10897473_10903089	HCC.2998	499.265	common
chr1_10897473_10903089	HCT.116	198.644	common
chr1_10897473_10903089	HCT.15	283.543	common
chr1_10897473_10903089	HOP.92	430.498	common
chr1_10897473_10903089	HT29	125.807	common
chr1_10897473_10903089	IGROV1	475.007	common
chr1_10897473_10903089	KM12	67.139	common
chr1_10897473_10903089	MDA.MB.468	1305.78	common
chr1_10897473_10903089	NCI_ADR.RES	93.019	common
chr1_10897473_10903089	NCI.H226	383.282	common
chr1_10897473_10903089	NCI.H23	286.162	common
chr1_10897473_10903089	NCI.H322M	1082.01	common
chr1_10897473_10903089	NCI.H460	765.319	common
chr1_10897473_10903089	NCI.H522	70.114	common
chr1_10897473_10903089	OVCAR.3	1407.4	common
chr1_10897473_10903089	OVCAR.4	5109.36	common
chr1_10897473_10903089	OVCAR.5	67.075	common
chr1_10897473_10903089	RXF_393	467.446	common
chr1_10897473_10903089	SF.539	87.506	common
chr1_10897473_10903089	SK.OV.3	2636.51	common
chr1_10897473_10903089	SNB.19	355.218	common
chr1_10897473_10903089	SNB.75	54.709	common
chr1_10897473_10903089	SW.620	1588.06	common
chr1_10897473_10903089	T.47D	1668.11	common
chr1_10897473_10903089	TK.10	2056.49	common
chr1_10897473_10903089	U251	916.539	common
chr1_10897473_10903089	UO.31	78.73	common
chr1_109049343_109051791	ACHN	16.307	peak only
chr1_109049343_109051791	IGROV1	687.006	common
chr1_109052180_109055037	IGROV1	605.75	common
chr1_109073437_109074989	A498	890.872	model only
chr1_109073437_109074989	BT.549	937.179	model only
chr1_109073437_109074989	DU.145	819.025	common
chr1_109073437_109074989	EKVX	1404.41	model only
chr1_109073437_109074989	HCT.116	418.493	model only
chr1_109073437_109074989	HS_578T	65.021	peak only
chr1_109073437_109074989	IGROV1	588.383	common
chr1_109073437_109074989	LOX_IMVI	680.61	common
chr1_109073437_109074989	MDA.MB.231	99.945	peak only
chr1_109073437_109074989	NCI_ADR.RES	556.99	common
chr1_109073437_109074989	NCI.H23	542.243	model only
chr1_109073437_109074989	NCI.H322M	552.958	model only
chr1_109073437_109074989	NCI.H460	366.193	model only
chr1_109073437_109074989	NCI.H522	12.409	peak only
chr1_109073437_109074989	OVCAR.4	1532.04	model only
chr1_109073437_109074989	OVCAR.8	1414.41	common
chr1_109073437_109074989	SF.268	545.877	model only
chr1_109073437_109074989	SF.539	1694.12	model only
chr1_109073437_109074989	SK.MEL.28	751.766	model only
chr1_109073437_109074989	SK.OV.3	1300.07	model only
chr1_109073437_109074989	SN12C	18.828	peak only
chr1_109073437_109074989	SNB.75	958.073	model only
chr1_109073437_109074989	UO.31	437.323	model only
chr1_109079235_109081162	A549	146.769	common
chr1_109079235_109081162	HCT.116	204.379	common
chr1_109079235_109081162	HCT.15	380.948	common
chr1_109079235_109081162	HT29	58.864	common
chr1_109079235_109081162	IGROV1	528.98	common
chr1_109079235_109081162	K.562	339.48	common
chr1_109079235_109081162	KM12	95.813	common
chr1_109079235_109081162	NCI.H226	84.304	common
chr1_109079235_109081162	NCI.H23	84.941	common
chr1_109079235_109081162	NCI.H522	361.481	common
chr1_109079235_109081162	OVCAR.4	150.928	common
chr1_109079235_109081162	OVCAR.5	434.158	common
chr1_109079235_109081162	PC.3	108.641	common
chr1_109079235_109081162	SF.268	82.583	common
chr1_109079235_109081162	SK.OV.3	379.562	common
chr1_109079235_109081162	SN12C	605.858	common
chr1_109079235_109081162	SNB.75	312.737	common
chr1_109082549_109085792	HOP.92	125.339	common
chr1_109082549_109085792	IGROV1	10.561	peak only
chr1_109082549_109085792	K.562	344.861	common
chr1_109082549_109085792	M14	296.648	common
chr1_109082549_109085792	MALME.3M	314.117	common
chr1_109082549_109085792	MDA.MB.435	713.089	common
chr1_109082549_109085792	MDA.MB.468	243.509	common
chr1_109082549_109085792	OVCAR.3	97.448	common
chr1_109082549_109085792	OVCAR.8	35.981	common
chr1_109082549_109085792	SK.MEL.2	1910.93	common
chr1_109082549_109085792	SK.MEL.28	941.88	common
chr1_109082549_109085792	SK.MEL.5	529.732	common
chr1_109082549_109085792	SNB.19	222.483	common
chr1_109082549_109085792	SNB.75	806.405	common
chr1_109082549_109085792	U251	236.84	common
chr1_109082549_109085792	UACC.257	775.57	common
chr1_109082549_109085792	UACC.62	1150.99	common
chr1_109091806_109095322	A498	1595.46	common
chr1_109091806_109095322	A549	651.46	model only
chr1_109091806_109095322	ACHN	303.443	common
chr1_109091806_109095322	BT.549	1659.75	model only
chr1_109091806_109095322	CAKI.1	885.018	model only
[truncated: 819,926+ more rows]

## Sheet: Figure 3B
CE name	cell	group	link number
chr1_100350610_100355059	A549	common	3.32193
chr1_1021274_1022497	A549	model only	1
chr1_10377046_10382081	A549	common	3.58496
chr1_10385097_10391260	A549	common	3.58496
chr1_10399599_10401837	A549	model only	2.80735
chr1_10402239_10405319	A549	common	2.32193
chr1_10412420_10418300	A549	common	3
chr1_10526297_10531973	A549	common	1
chr1_10777430_10781431	A549	common	2.58496
chr1_1077949_1081747	A549	common	2.58496
chr1_108827634_108832716	A549	common	2.58496
chr1_108876350_108880446	A549	common	2.32193
chr1_109091806_109095322	A549	model only	1.58496
chr1_109099221_109104389	A549	common	4.58496
chr1_109196333_109199546	A549	common	3.16993
chr1_109215053_109215618	A549	peak only	2.32193
chr1_109272268_109278205	A549	common	1
chr1_109634590_109637352	A549	common	2
chr1_109782406_109784694	A549	common	1.58496
chr1_109789212_109795723	A549	common	2.58496
chr1_109875701_109879204	A549	common	1.58496
chr1_109932967_109936429	A549	peak only	1.58496
chr1_109957737_109964481	A549	common	3
chr1_110211349_110211578	A549	model only	1
chr1_110339518_110339809	A549	model only	4.16993
chr1_110340149_110340513	A549	model only	2.80735
chr1_110379542_110386298	A549	common	2.58496
chr1_110475906_110480405	A549	common	2.32193
chr1_112388326_112392055	A549	common	2
chr1_112540858_112547687	A549	common	2.58496
chr1_112934052_112939219	A549	common	1.58496
chr1_112952698_112956306	A549	common	3.70044
chr1_115165678_115172024	A549	common	2.58496
chr1_115177844_115182122	A549	common	2.80735
chr1_1157450_1160978	A549	common	2
chr1_116373801_116379649	A549	peak only	2.32193
chr1_116414266_116419837	A549	common	2.58496
chr1_11737152_11737549	A549	common	2.58496
chr1_11907124_11911617	A549	common	5.72792
chr1_12354305_12358451	A549	common	2
chr1_12379277_12383263	A549	common	2.32193
chr1_12469948_12482488	A549	common	4.16993
chr1_12483652_12489684	A549	common	2
chr1_12538924_12542390	A549	common	2.80735
chr1_12548206_12551444	A549	common	3.45943
chr1_12571283_12576377	A549	common	3.32193
chr1_12592903_12599365	A549	common	4.58496
chr1_12600084_12606273	A549	common	3.80735
chr1_144410952_144414637	A549	common	2.80735
chr1_144516117_144525672	A549	common	2
chr1_144544392_144548797	A549	common	2.80735
chr1_144549793_144553661	A549	common	3.16993
chr1_145463584_145466962	A549	common	2.80735
chr1_145780755_145787691	A549	common	1.58496
chr1_145889642_145894660	A549	common	3.58496
chr1_145977309_145987745	A549	peak only	3
chr1_146034528_146035603	A549	common	2.58496
chr1_146374982_146379767	A549	common	2.80735
chr1_146385860_146389535	A549	common	2.58496
chr1_147598102_147600082	A549	common	2.58496
chr1_147600139_147601488	A549	common	2.58496
chr1_148035502_148040140	A549	common	3.16993
chr1_150364105_150367539	A549	common	4.9542
chr1_150526999_150540675	A549	common	3.70044
chr1_150559672_150577653	A549	common	5.67243
chr1_150577661_150578596	A549	common	3.45943
chr1_150601723_150607391	A549	common	3.16993
chr1_150608457_150616749	A549	common	3.90689
chr1_150665654_150672939	A549	common	1.58496
chr1_151061496_151061820	A549	model only	1.58496
chr1_151188195_151193196	A549	common	4.32193
chr1_151194009_151194302	A549	model only	1.58496
chr1_151199334_151200149	A549	model only	2.32193
chr1_151511510_151515341	A549	model only	3
chr1_151536410_151537212	A549	common	3
chr1_15153722_15162160	A549	peak only	3.80735
chr1_151544177_151550455	A549	common	3.70044
chr1_15165015_15183239	A549	common	4.08746
chr1_151679312_151683210	A549	common	2.58496
chr1_151934199_151938431	A549	common	2
chr1_151940243_151949193	A549	common	3.58496
chr1_15196187_15204036	A549	common	2.58496
chr1_151970027_151979095	A549	common	3.70044
chr1_151979428_151992640	A549	common	4.85798
chr1_151997521_152003963	A549	common	3.80735
chr1_152028121_152031268	A549	peak only	1.58496
chr1_152033487_152040914	A549	common	4.58496
chr1_152162291_152171369	A549	common	2.58496
chr1_152188068_152189933	A549	common	2
chr1_15322281_15327830	A549	common	2
chr1_15349997_15359273	A549	common	2.32193
chr1_153530522_153535217	A549	common	4.32193
chr1_153545111_153548195	A549	common	3.70044
chr1_153562493_153566690	A549	model only	4
chr1_153607514_153611283	A549	common	3.16993
chr1_153634993_153636387	A549	model only	2.58496
chr1_153696058_153700653	A549	peak only	2.58496
chr1_153706772_153710596	A549	common	2
chr1_153782790_153784514	A549	common	3
chr1_154178405_154184503	A549	common	2.80735
chr1_154406212_154409155	A549	model only	2.32193
chr1_154417001_154425330	A549	common	2.80735
chr1_154960384_154962853	A549	common	3
chr1_154969722_154969950	A549	model only	2.80735
chr1_154999006_154999581	A549	peak only	2.58496
chr1_155003705_155003893	A549	model only	2.80735
chr1_155004049_155009619	A549	common	3.16993
chr1_155015055_155023377	A549	common	3.45943
chr1_155123466_155124840	A549	model only	2
chr1_155128899_155131087	A549	common	2
chr1_155218394_155228667	A549	common	3.45943
chr1_155240218_155243271	A549	common	1
chr1_155959089_155963707	A549	common	3.16993
chr1_155969068_155985808	A549	common	4.75489
chr1_156094976_156101559	A549	common	4.39232
chr1_156101687_156109504	A549	common	3.16993
chr1_156111908_156132392	A549	common	5.58496
chr1_156175142_156185049	A549	common	2.58496
chr1_156455595_156459374	A549	common	4.24793
chr1_156657231_156665150	A549	common	3.70044
chr1_156740134_156740583	A549	model only	2.80735
chr1_156744759_156747580	A549	model only	2.80735
chr1_156751615_156753933	A549	common	2.80735
chr1_156894726_156899464	A549	common	3
chr1_1573488_1573863	A549	model only	1.58496
chr1_15778978_15782808	A549	common	2.58496
chr1_15784370_15789493	A549	common	2
chr1_15792242_15802930	A549	common	4.80735
chr1_157964120_157971226	A549	peak only	1.58496
chr1_158000215_158026198	A549	common	4
chr1_15829995_15833087	A549	model only	3.90689
chr1_15846045_15847620	A549	peak only	3.90689
chr1_15847735_15852322	A549	common	4.32193
chr1_15884425_15887558	A549	common	1
chr1_159908309_159919924	A549	common	3.32193
chr1_161011835_161020300	A549	common	4.16993
chr1_16137769_16142859	A549	common	2.80735
chr1_161388465_161391398	A549	common	4.24793
chr1_161397093_161400860	A549	common	2.58496
chr1_16142936_16149474	A549	common	3.32193
chr1_16149899_16154772	A549	common	3.90689
chr1_161528004_161534502	A549	common	2
chr1_16160949_16166064	A549	common	3.58496
chr1_161609697_161614693	A549	common	2
chr1_161620860_161625001	A549	common	2
chr1_16171267_16185448	A549	common	4.70044
chr1_161725356_161731309	A549	common	4
chr1_16366154_16369559	A549	common	2.32193
chr1_16385133_16387777	A549	common	1
chr1_164559275_164564612	A549	common	3.45943
chr1_164610221_164614552	A549	common	2
chr1_164635303_164642986	A549	common	1.58496
chr1_164682204_164685111	A549	common	1
chr1_164698370_164709099	A549	common	2.32193
chr1_164745440_164753143	A549	common	3.45943
chr1_164769706_164775975	A549	common	2.32193
chr1_16499300_16500654	A549	common	1.58496
chr1_16512366_16516292	A549	common	2.58496
chr1_165848468_165858302	A549	common	2.32193
chr1_16620260_16621177	A549	common	2.80735
chr1_16642999_16646075	A549	common	1.58496
chr1_167221950_167224475	A549	common	1
chr1_167454545_167456505	A549	common	3.45943
chr1_167546902_167551984	A549	common	1.58496
chr1_167713314_167717925	A549	common	4.08746
chr1_167722301_167723723	A549	common	2.32193
chr1_167795027_167800137	A549	common	2
chr1_167818686_167823245	A549	common	2.32193
chr1_168708213_168712005	A549	common	2.80735
chr1_168917872_168922652	A549	common	2
chr1_16894056_16898856	A549	common	3.16993
chr1_169106699_169121421	A549	common	5.20945
chr1_17125488_17133365	A549	common	3.70044
chr1_171431781_171443545	A549	common	1.58496
chr1_17166371_17171784	A549	common	2
chr1_17183415_17195213	A549	common	1.58496
chr1_17206138_17211098	A549	common	1.58496
chr1_172252871_172258639	A549	common	2.80735
chr1_17231005_17238681	A549	common	3.58496
chr1_172320343_172324482	A549	common	4.08746
chr1_172341771_172347300	A549	peak only	2.58496
chr1_172348906_172362187	A549	common	4.52356
chr1_17250186_17252397	A549	common	2
chr1_172629518_172631705	A549	common	1
chr1_172891810_172922642	A549	common	2.32193
chr1_172923552_172935984	A549	common	1.58496
chr1_172964045_172974220	A549	common	1.58496
chr1_173423407_173431846	A549	common	2.58496
chr1_173504947_173510160	A549	common	2
chr1_173869214_173872212	A549	model only	2.32193
chr1_174989536_174991618	A549	common	1
chr1_175000165_175002957	A549	model only	4.32193
chr1_1774744_1778392	A549	common	1.58496
chr1_178036727_178042682	A549	common	3.32193
chr1_179122889_179147577	A549	common	3
chr1_179162653_179171352	A549	common	2
chr1_179883326_179883784	A549	model only	3.80735
chr1_180558545_180564157	A549	common	1
chr1_180584007_180588165	A549	common	2
chr1_180597473_180601676	A549	common	1.58496
chr1_181076573_181080049	A549	common	3.32193
chr1_181092285_181105359	A549	common	5.90689
chr1_181110318_181123390	A549	common	3.70044
chr1_181125698_181143691	A549	common	5.49185
chr1_182962460_182967371	A549	common	4
chr1_183158568_183166500	A549	common	2.32193
chr1_183178691_183183011	A549	common	3
chr1_183267279_183285229	A549	common	2
chr1_183466620_183469193	A549	common	1
chr1_184592226_184596822	A549	common	1
chr1_185437737_185444002	A549	common	2.32193
chr1_185482455_185489718	A549	common	2
chr1_185539671_185544082	A549	peak only	1
chr1_185584677_185586797	A549	common	1.58496
chr1_188704979_188711686	A549	common	1
chr1_1888445_1890892	A549	common	2
chr1_18921689_18924303	A549	common	1
chr1_18925836_18930059	A549	peak only	2.58496
chr1_18946613_18955673	A549	common	2
chr1_19005613_19016069	A549	common	3.32193
chr1_1905578_1910779	A549	common	3.80735
chr1_193103851_193105109	A549	model only	3.80735
chr1_193110457_193112882	A549	peak only	2
chr1_193112899_193116826	A549	common	2.80735
chr1_19467927_19470909	A549	common	1
chr1_197170391_197180437	A549	common	1.58496
chr1_198117061_198127435	A549	common	2
chr1_198158024_198162977	A549	common	1.58496
chr1_200334721_200338753	A549	common	1
chr1_200362996_200366744	A549	common	2.58496
chr1_200366970_200381945	A549	common	4.16993
chr1_200384199_200390883	A549	common	2.32193
chr1_200637453_200642098	A549	common	1.58496
chr1_200892114_200901521	A549	common	4.39232
chr1_200906026_200909380	A549	common	2.80735
chr1_201153507_201155153	A549	common	2.58496
chr1_201273880_201278263	A549	common	1.58496
chr1_201455603_201458867	A549	common	3
chr1_201459085_201465342	A549	common	4
chr1_201465673_201467817	A549	model only	2
chr1_201472665_201478494	A549	common	2.32193
chr1_201487393_201491842	A549	common	3.16993
chr1_201499710_201508426	A549	common	4.24793
chr1_201709163_201716599	A549	common	3.16993
chr1_202009224_202021502	A549	common	5.85798
chr1_202027467_202038398	A549	common	4.32193
chr1_202041043_202050728	A549	common	3.16993
chr1_202053918_202065834	A549	common	4
chr1_202110392_202116268	A549	common	3.58496
chr1_202233324_202237807	A549	common	3
chr1_203319178_203332064	A549	common	4
chr1_203510979_203515065	A549	common	1
chr1_203533231_203539262	A549	common	2
chr1_203671199_203676695	A549	common	2.32193
chr1_203886652_203892049	A549	common	2
chr1_204285553_204289846	A549	common	2
chr1_204406207_204410675	A549	model only	2
chr1_204415670_204424229	A549	common	4.16993
chr1_204502907_204505015	A549	common	2
chr1_204505496_204508994	A549	common	3
chr1_20474731_20478344	A549	common	2.32193
chr1_205169311_205178478	A549	common	3.16993
chr1_205272338_205277435	A549	common	4.08746
chr1_205282599_205289557	A549	common	3.45943
chr1_205291391_205308646	A549	common	5
chr1_205312479_205315694	A549	common	3.16993
chr1_205315749_205320738	A549	common	4.24793
chr1_20599726_20608766	A549	peak only	1.58496
chr1_206671323_206676115	A549	common	2.58496
chr1_206686071_206687189	A549	model only	1
chr1_206887150_206894434	A549	common	1
chr1_206903099_206912523	A549	common	3
chr1_206999246_207015231	A549	common	2
chr1_207017275_207031327	A549	common	3
chr1_207049270_207051969	A549	model only	2.32193
chr1_207238528_207245206	A549	common	1.58496
chr1_207301727_207313405	A549	common	2
chr1_207736647_207742189	A549	common	2
chr1_207804574_207808398	A549	common	2
chr1_207813168_207819831	A549	common	1.58496
chr1_207820198_207828820	A549	common	4
chr1_207860310_207877601	A549	common	2.58496
chr1_208182853_208186628	A549	common	2.58496
chr1_208200533_208204930	A549	common	2.32193
chr1_209646652_209651425	A549	common	1
chr1_209837342_209841780	A549	common	2.32193
chr1_210371256_210376099	A549	common	4.85798
chr1_210425234_210441756	A549	common	2.58496
chr1_21148077_21154740	A549	common	2
chr1_211573655_211577893	A549	common	2.32193
chr1_211733458_211740946	A549	common	2.58496
chr1_211910418_211913298	A549	common	1
chr1_211915903_211922023	A549	common	3.16993
chr1_211926415_211930553	A549	common	2
chr1_212029829_212032535	A549	common	2.32193
chr1_212476445_212479818	A549	common	3
chr1_212479804_212492013	A549	common	4.16993
chr1_212511823_212514761	A549	common	2
chr1_212557396_212562328	A549	common	3.32193
chr1_212566335_212567987	A549	common	2.32193
chr1_212593453_212598276	A549	common	3
chr1_21259678_21266341	A549	common	3.45943
chr1_212605172_212612443	A549	common	6.22882
chr1_212664969_212672428	A549	common	3
chr1_2131807_2141337	A549	peak only	2
chr1_21320988_21328040	A549	common	2
chr1_214437217_214451324	A549	common	2.58496
chr1_214465292_214479701	A549	common	2
chr1_214550048_214551217	A549	model only	3.16993
chr1_215568399_215572701	A549	common	1.58496
chr1_21622668_21625871	A549	common	1.58496
chr1_21779602_21782599	A549	common	1
chr1_218346600_218348193	A549	model only	4.70044
chr1_218348256_218352058	A549	common	3.16993
chr1_218363979_218369051	A549	common	3
chr1_218369002_218386247	A549	common	4.64386
chr1_218395473_218399397	A549	common	2.58496
chr1_218458853_218465486	A549	common	2
chr1_218472970_218484172	A549	common	4.16993
chr1_218484852_218501934	A549	common	3.80735
chr1_218663459_218666497	A549	common	1.58496
chr1_218702652_218709222	A549	common	3.16993
chr1_218710574_218712996	A549	common	1
chr1_218820927_218825382	A549	common	2
chr1_219084437_219092856	A549	common	2
chr1_21918850_21929024	A549	common	2.32193
chr1_21929140_21936308	A549	common	3
chr1_219308962_219314218	A549	peak only	2.58496
chr1_2193249_2194742	A549	peak only	3.32193
chr1_2194771_2196024	A549	common	3.45943
chr1_219553831_219557929	A549	common	2.80735
chr1_2197411_2200347	A549	common	2.58496
chr1_22026274_22026692	A549	model only	1
chr1_2205288_2210966	A549	common	2.80735
chr1_221707846_221721177	A549	common	2.32193
chr1_221955733_221978891	A549	peak only	2
chr1_223702604_223703164	A549	model only	1
chr1_223704143_223709782	A549	common	4.08746
chr1_223710897_223725298	A549	common	4.24793
chr1_223768915_223774080	A549	peak only	2.58496
chr1_223774217_223778092	A549	common	2
chr1_223830738_223837848	A549	common	2.58496
chr1_224181601_224185379	A549	common	3.58496
chr1_22440627_22458859	A549	common	2
chr1_225423396_225427924	A549	model only	2.58496
chr1_225439736_225456400	A549	common	2.58496
chr1_225649812_225652036	A549	model only	2.32193
chr1_225656147_225659237	A549	common	2.32193
chr1_225698551_225703051	A549	common	3.58496
chr1_225732454_225738265	A549	common	4
chr1_225746000_225749342	A549	common	3.70044
chr1_225765691_225774787	A549	common	3.58496
chr1_225778860_225780098	A549	model only	2.80735
chr1_225811957_225815375	A549	common	2.80735
chr1_225888549_225893084	A549	common	2
chr1_226110135_226111792	A549	common	3.45943
chr1_226121031_226125892	A549	common	3.32193
chr1_226125803_226130813	A549	common	4.45943
chr1_226701157_226705630	A549	common	2.80735
chr1_226813488_226817504	A549	peak only	2.32193
chr1_227355401_227359005	A549	common	2
chr1_22736973_22741915	A549	common	1.58496
chr1_22744592_22752317	A549	common	2.58496
chr1_227787056_227788127	A549	common	2.32193
chr1_228835115_228840355	A549	common	2.58496
chr1_228841601_228843185	A549	common	1
chr1_229022659_229031202	A549	common	1
chr1_229226669_229233208	A549	peak only	2
chr1_22975899_22977006	A549	common	1
chr1_230070764_230080639	A549	common	2.58496
chr1_230083131_230092977	A549	common	3.16993
chr1_230100950_230117071	A549	common	3.80735
chr1_230121144_230129629	A549	common	1.58496
chr1_230566499_230573984	A549	common	1
chr1_230865902_230868569	A549	common	3.45943
chr1_23098860_23105123	A549	common	3.16993
chr1_231406064_231410248	A549	common	1
chr1_231413498_231418321	A549	common	2.32193
chr1_231418272_231421287	A549	common	3.32193
chr1_23168268_23170864	A549	common	3.16993
chr1_23184400_23191163	A549	common	2.58496
chr1_23192580_23199871	A549	common	3.32193
chr1_232140877_232145124	A549	common	1.58496
chr1_232867922_232872970	A549	common	2
chr1_233074320_233077249	A549	common	1
chr1_233110890_233117504	A549	common	3
chr1_233363267_233369635	A549	common	1
chr1_23366081_23368394	A549	common	3
chr1_23368527_23368830	A549	model only	3
chr1_23375919_23379187	A549	peak only	2.58496
chr1_234493271_234497301	A549	common	4.08746
chr1_234497775_234511140	A549	common	3.90689
chr1_234512423_234527002	A549	peak only	3.16993
chr1_234542923_234547685	A549	peak only	2
chr1_234561356_234566860	A549	peak only	1.58496
chr1_234597420_234609167	A549	common	5.2854
chr1_234613642_234613934	A549	model only	4.16993
chr1_234614679_234623281	A549	common	3.45943
chr1_234626712_234635166	A549	common	3.32193
chr1_234654992_234662862	A549	common	3
chr1_234715038_234728712	A549	common	5.16993
chr1_234767454_234779923	A549	common	3.70044
chr1_234923772_234929130	A549	common	3.32193
chr1_234953596_234966373	A549	common	5
chr1_234967499_234991554	A549	common	5.16993
chr1_234996208_235001189	A549	common	3
chr1_235010253_235014019	A549	common	2.58496
chr1_235058874_235086232	A549	common	5.72792
chr1_23527447_23530169	A549	common	2.58496
chr1_23555028_23558461	A549	model only	4.52356
chr1_23562521_23566695	A549	common	2
chr1_23573550_23579661	A549	common	3.16993
chr1_23582104_23603448	A549	common	4.58496
chr1_235906426_235922312	A549	common	4.16993
chr1_236500841_236505665	A549	common	2
chr1_23950081_23953594	A549	common	3.16993
chr1_23957907_23963422	A549	common	3.16993
chr1_23979258_23979913	A549	model only	3
chr1_240027751_240033766	A549	common	2.80735
chr1_24007612_24024142	A549	common	3.58496
chr1_240384548_240388179	A549	common	1.58496
chr1_24105662_24109863	A549	common	1.58496
chr1_24149086_24153029	A549	common	2.80735
chr1_241605410_241609495	A549	common	2.32193
chr1_241609774_241618516	A549	common	3.16993
chr1_24264630_24268043	A549	common	1.58496
chr1_24282387_24287027	A549	common	1.58496
chr1_24288945_24298814	A549	common	3
chr1_243263492_243271282	A549	common	2.32193
chr1_243937816_243940853	A549	common	1
chr1_243943402_243945967	A549	common	2
chr1_244049549_244056221	A549	peak only	1.58496
chr1_244056717_244068744	A549	common	2.32193
chr1_244318128_244328669	A549	common	1
chr1_244353648_244353885	A549	model only	1
chr1_244459641_244462229	A549	common	3.70044
chr1_244860495_244863133	A549	common	3.45943
chr1_244863270_244863556	A549	model only	3.32193
chr1_244951907_244954138	A549	common	2.80735
chr1_244970693_244973204	A549	common	3.80735
chr1_24538611_24545197	A549	common	2.32193
chr1_24641314_24643068	A549	common	1
chr1_246607187_246612272	A549	common	1
chr1_24700443_24721425	A549	common	4.08746
chr1_24721741_24728751	A549	common	2
chr1_24746390_24748371	A549	common	3
chr1_248871204_248874758	A549	common	4
chr1_25020005_25037782	A549	common	2.58496
chr1_25235795_25241147	A549	common	1.58496
chr1_25245724_25248588	A549	common	4.32193
chr1_2546360_2551235	A549	common	3
chr1_25887798_25897251	A549	common	3.16993
chr1_25899597_25905572	A549	common	2.32193
chr1_26119060_26130476	A549	common	3
chr1_26274100_26276971	A549	common	1
chr1_26305315_26309541	A549	common	1
chr1_26499617_26502546	A549	common	4.24793
chr1_26619066_26623292	A549	common	4.24793
chr1_26636354_26638326	A549	common	3
chr1_26694249_26707321	A549	common	4.58496
chr1_26846956_26850861	A549	common	2.80735
chr1_26864155_26866706	A549	common	3.70044
chr1_26994846_27005488	A549	common	3.32193
chr1_27007193_27011843	A549	common	2
chr1_27110474_27113667	A549	peak only	2.32193
chr1_27152721_27156723	A549	peak only	4.16993
chr1_27434319_27439472	A549	common	1
chr1_27534891_27550039	A549	common	2
chr1_27557006_27559363	A549	common	2.80735
chr1_28242779_28252606	A549	peak only	4.64386
chr1_28345519_28347431	A549	common	1
chr1_28350433_28355744	A549	common	3.90689
chr1_28390197_28403418	A549	common	2.58496
chr1_28436606_28440924	A549	peak only	2.58496
chr1_28507065_28512773	A549	model only	4.32193
chr1_28514946_28521420	A549	common	3.80735
chr1_28579048_28583589	A549	common	5.2854
chr1_28641724_28645138	A549	common	4.08746
chr1_28913454_28914776	A549	common	2.58496
chr1_30718682_30720711	A549	common	2.58496
chr1_30822746_30825618	A549	common	2.32193
chr1_31062719_31064755	A549	model only	1.58496
chr1_31151268_31155029	A549	common	2.58496
chr1_31155101_31156237	A549	common	2.32193
chr1_31168818_31174722	A549	common	1.58496
chr1_31547680_31550662	A549	common	2.32193
chr1_31664582_31671442	A549	common	3.80735
chr1_31699888_31702901	A549	common	3.32193
chr1_31711314_31715801	A549	common	4
chr1_31841401_31851902	A549	common	1.58496
chr1_31854563_31856455	A549	common	1
chr1_31922648_31938415	A549	common	4
chr1_31938423_31941493	A549	common	2.80735
chr1_31941427_31943438	A549	common	1.58496
chr1_31952070_31959301	A549	common	3.32193
chr1_32131739_32135626	A549	common	2
chr1_32137908_32140442	A549	common	1.58496
chr1_32234429_32242982	A549	common	3.58496
chr1_32701376_32702595	A549	common	1.58496
chr1_32724209_32726397	A549	common	2.32193
chr1_32742852_32746854	A549	model only	2
chr1_32756572_32764061	A549	common	3.58496
chr1_32932860_32937786	A549	common	2.58496
chr1_32946752_32950620	A549	common	2
chr1_32980205_32983389	A549	common	2.80735
chr1_32987352_32994622	A549	common	3.16993
chr1_33257496_33258439	A549	model only	2.32193
chr1_33337161_33349869	A549	common	1.58496
chr1_33349994_33351524	A549	common	2.58496
chr1_36147721_36152529	A549	common	4.08746
chr1_36159748_36163272	A549	common	1.58496
chr1_36242246_36246301	A549	common	2.58496
chr1_36348525_36355186	A549	common	2.58496
chr1_36369383_36376764	A549	common	2.80735
chr1_37475617_37481253	A549	common	4
chr1_37483457_37488147	A549	common	3.58496
chr1_37998267_38002695	A549	common	1.58496
chr1_38011035_38015039	A549	common	1
chr1_38015110_38017866	A549	common	1
chr1_38984988_38987526	A549	common	2
chr1_39105426_39112706	A549	common	2.58496
chr1_39126416_39136709	A549	peak only	1
chr1_39148622_39163916	A549	common	2
chr1_39164187_39198547	A549	common	4.08746
chr1_39383546_39401645	A549	common	3.45943
chr1_40041359_40041737	A549	model only	1
chr1_40139458_40142865	A549	common	1
chr1_40865372_40870877	A549	common	2.32193
chr1_40874296_40880265	A549	common	3.32193
chr1_40896583_40904476	A549	common	2
chr1_40965939_40970071	A549	common	2
chr1_41107761_41111854	A549	common	1
chr1_41149453_41157080	A549	common	3.45943
chr1_41857700_41868556	A549	common	2.32193
chr1_42332676_42334875	A549	common	2
chr1_42922087_42956229	A549	common	5.32193
chr1_43203946_43209071	A549	common	3
chr1_43347683_43351593	A549	common	3.16993
chr1_43371205_43374957	A549	common	1.58496
chr1_43528247_43531526	A549	common	2
chr1_43531614_43533298	A549	common	2
chr1_43544790_43551400	A549	common	1
chr1_44027775_44030404	A549	common	2.32193
chr1_44046780_44051216	A549	peak only	1.58496
chr1_44325463_44328030	A549	common	2.32193
chr1_44328128_44329967	A549	peak only	2
chr1_44720614_44725531	A549	common	4.52356
chr1_44728361_44733257	A549	common	4.08746
chr1_44813325_44816176	A549	common	3.32193
chr1_44818422_44820976	A549	common	4.58496
chr1_45519322_45527237	A549	common	5.45943
chr1_46179803_46190399	A549	common	2.32193
chr1_47178616_47184505	A549	common	3.58496
chr1_47312803_47313723	A549	model only	2.32193
chr1_47321751_47327241	A549	common	2.32193
chr1_50966498_50986267	A549	common	4
chr1_51617030_51626375	A549	common	1
chr1_51640713_51645870	A549	common	1
chr1_51648758_51651678	A549	common	1
chr1_51728409_51733906	A549	common	3
chr1_51896006_51900518	A549	common	2.80735
chr1_53145653_53149091	A549	model only	1.58496
chr1_53955163_53959791	A549	common	2
chr1_54406538_54410565	A549	common	3
chr1_55423769_55432834	A549	common	3
chr1_55442226_55449366	A549	common	2.58496
chr1_55505809_55508530	A549	common	2.32193
chr1_58752164_58757516	A549	peak only	1
chr1_58782666_58783015	A549	model only	2.58496
chr1_58808203_58820093	A549	common	2.80735
chr1_58849013_58852050	A549	common	3.90689
chr1_58878867_58887347	A549	common	3.32193
chr1_58902701_58904932	A549	common	3.45943
chr1_58928348_58934182	A549	common	3.58496
chr1_59132878_59153327	A549	common	3.90689
chr1_61048129_61055411	A549	common	3.16993
chr1_61056451_61058575	A549	common	3.16993
chr1_61075759_61082311	A549	common	3.80735
chr1_61082426_61091933	A549	common	3
chr1_61118565_61124566	A549	common	2
chr1_61130683_61134650	A549	common	1
chr1_61138405_61144862	A549	common	2.58496
chr1_61336544_61339919	A549	common	1.58496
chr1_61485749_61488508	A549	peak only	1.58496
chr1_61743968_61748672	A549	common	1
chr1_6357089_6364100	A549	common	1.58496
chr1_63660074_63665416	A549	common	2
chr1_63673886_63676014	A549	common	1
chr1_63690831_63694045	A549	common	2.58496
chr1_63728564_63734374	A549	common	2
chr1_64892773_64901985	A549	common	3
chr1_64908823_64913566	A549	common	2
chr1_64913812_64923130	A549	common	3.16993
chr1_65000698_65005143	A549	common	2.80735
chr1_65253281_65254397	A549	common	1.58496
chr1_65254495_65256407	A549	common	1.58496
chr1_6598742_6605661	A549	common	2.58496
chr1_66167539_66171335	A549	common	1
chr1_66179571_66185034	A549	common	2.80735
chr1_66239871_66249787	A549	common	2.58496
chr1_66249990_66276819	A549	common	3.45943
chr1_66290276_66304542	A549	common	2.58496
chr1_66329517_66355160	A549	common	4.24793
chr1_66929276_66937700	A549	common	2.80735
chr1_66941665_66948011	A549	peak only	2.32193
chr1_67568839_67573968	A549	common	2.32193
chr1_67612523_67620439	A549	common	1.58496
chr1_67686315_67690084	A549	common	3.80735
chr1_67699346_67702483	A549	common	2.32193
chr1_67745673_67756971	A549	common	2.80735
chr1_67758048_67761829	A549	common	2.80735
chr1_67765543_67767681	A549	common	1.58496
chr1_67787009_67796480	A549	common	1.58496
chr1_67879392_67885072	A549	common	1
chr1_67976614_67991429	A549	common	2.58496
chr1_70219750_70223298	A549	common	3
chr1_7297284_7304732	A549	common	2.32193
chr1_77532063_77543811	A549	common	3.16993
chr1_77982336_77984648	A549	common	2.32193
chr1_77998960_78008808	A549	common	5.12928
chr1_8014640_8025286	A549	common	4.64386
chr1_8042513_8051272	A549	common	2
chr1_8053508_8063357	A549	common	3.45943
chr1_8069571_8080516	A549	common	3.45943
chr1_8080723_8101071	A549	common	4.39232
chr1_8115368_8124354	A549	common	2.80735
chr1_8130834_8139585	A549	common	2.58496
chr1_8164361_8171844	A549	common	1.58496
chr1_81799469_81805463	A549	common	2
chr1_8180279_8185578	A549	common	2
chr1_8187362_8207611	A549	common	3.70044
chr1_84171007_84176588	A549	common	1
chr1_84243897_84250030	A549	common	2
chr1_84251601_84255873	A549	common	2.32193
chr1_85061172_85063381	A549	common	1
chr1_85305898_85354542	A549	common	3.45943
chr1_85355319_85374745	A549	peak only	1
chr1_85404091_85415831	A549	common	2.58496
chr1_85455502_85466737	A549	common	3.32193
chr1_85568177_85576989	A549	common	3
chr1_85581795_85582374	A549	model only	3.58496
chr1_85603704_85615049	A549	common	3.70044
chr1_8676234_8731657	A549	common	4.16993
chr1_87793748_87798636	A549	common	1
chr1_8810972_8820678	A549	common	3.80735
chr1_8870496_8878088	A549	common	4.39232
chr1_8888620_8892330	A549	common	3.16993
chr1_89840830_89846843	A549	common	2.58496
chr1_89887022_89893253	A549	common	1
chr1_89901822_89915776	A549	common	2.58496
chr1_89971886_89978917	A549	common	1.58496
chr1_91608153_91616320	A549	common	1.58496
chr1_91734302_91739334	A549	common	1.58496
chr1_9179254_9183900	A549	common	2
chr1_91843757_91847172	A549	common	1.58496
chr1_91882999_91887054	A549	common	2
chr1_91890752_91892980	A549	common	1
chr1_92802964_92807017	A549	common	1.58496
chr1_92949178_92953987	A549	common	2.32193
chr1_9313666_9322116	A549	common	2.32193
chr1_93323603_93326782	A549	common	2.32193
chr1_93611990_93627660	A549	common	2.32193
chr1_93659948_93670252	A549	common	3.45943
chr1_93690294_93696889	A549	common	2.80735
chr1_93697855_93705301	A549	common	2
chr1_93734701_93740834	A549	common	1
chr1_93748766_93761615	A549	common	2.58496
chr1_93961812_93966200	A549	common	3.58496
chr1_94019166_94027043	A549	common	2.32193
chr1_94043824_94052045	A549	common	2.58496
chr1_94061225_94074569	A549	common	2.32193
chr1_94230651_94237580	A549	common	3.70044
chr1_94237676_94240452	A549	common	3.70044
chr1_94242862_94247743	A549	peak only	2
chr1_9428074_9430751	A549	common	2.32193
chr1_94705016_94716116	A549	peak only	1
chr1_94853972_94857031	A549	common	2.80735
chr1_94861198_94867881	A549	common	1.58496
chr1_95083404_95089811	A549	common	2
chr1_9685957_9689476	A549	common	1.58496
chr1_97899138_97908965	A549	common	2
chr1_97916533_97922532	A549	common	3.45943
chr1_98002862_98010496	A549	common	1.58496
chr1_98028248_98036383	A549	common	2.32193
chr1_98051872_98060675	A549	common	1
chr1_98083656_98091589	A549	common	1.58496
chr1_98208936_98213277	A549	common	2
chr1_98259610_98266050	A549	common	2.32193
chr1_98321161_98334493	A549	common	3
chr10_100002059_100008942	A549	common	3.90689
chr10_100361951_100366390	A549	common	3
chr10_100368987_100376020	A549	common	5.42626
chr10_101041478_101044378	A549	common	4.16993
chr10_101064639_101068062	A549	common	3
chr10_102112609_102119331	A549	common	4.58496
chr10_102134158_102134539	A549	common	1
chr10_102395110_102397234	A549	model only	3.32193
chr10_102398659_102400278	A549	common	2.58496
chr10_102449075_102450539	A549	common	3.58496
chr10_102602176_102606604	A549	common	2
chr10_102645508_102647089	A549	model only	3.45943
chr10_103152338_103156145	A549	common	2.32193
chr10_103166656_103174593	A549	common	2.58496
chr10_103178911_103193292	A549	common	5.04439
chr10_103196058_103199131	A549	common	2.32193
chr10_103227613_103235778	A549	common	4.16993
chr10_103237059_103242878	A549	common	4.39232
chr10_103756653_103760521	A549	common	2.58496
chr10_103887401_103897905	A549	common	3.45943
chr10_103907027_103912803	A549	common	3.45943
chr10_104089245_104095211	A549	peak only	1.58496
chr10_104109222_104111705	A549	common	2
chr10_104253532_104257739	A549	common	3.45943
chr10_104317505_104334459	A549	common	2.80735
chr10_1054730_1058851	A549	common	2
chr10_109911965_109917102	A549	common	1
chr10_110226073_110232900	A549	common	2.80735
chr10_110352169_110363397	A549	common	3
chr10_110391768_110405868	A549	common	4.39232
chr10_110405865_110435515	A549	common	5.12928
chr10_110454623_110466353	A549	common	1.58496
chr10_110485296_110489690	A549	common	1
chr10_110489898_110494183	A549	common	2
chr10_110498911_110505143	A549	common	4
chr10_110527108_110532561	A549	common	2.80735
chr10_110628137_110629935	A549	common	1
chr10_110630063_110631725	A549	common	1
chr10_110640364_110641287	A549	common	2
chr10_110671846_110672934	A549	common	3.16993
chr10_110872819_110874312	A549	model only	2.32193
chr10_112897998_112900042	A549	common	2.58496
chr10_112903346_112906224	A549	common	2.32193
chr10_112913406_112917114	A549	common	2.58496
chr10_112951364_112960990	A549	common	3.45943
chr10_113050167_113063377	A549	common	2.58496
chr10_113068919_113076548	A549	common	4.52356
chr10_113083837_113090485	A549	common	3.58496
chr10_113127011_113134512	A549	common	2.58496
chr10_114319474_114323102	A549	peak only	2.32193
chr10_114366156_114369384	A549	common	2.32193
chr10_114517439_114523827	A549	common	1
chr10_114629202_114636351	A549	common	2.32193
chr10_114853638_114859880	A549	common	1.58496
chr10_114913988_114921191	A549	common	1
chr10_116741195_116743929	A549	common	4.32193
chr10_116946712_116949217	A549	common	2
chr10_117341763_117344640	A549	common	1
chr10_117344809_117346502	A549	common	1
chr10_117359123_117368859	A549	common	3.32193
chr10_117368743_117374429	A549	common	3
chr10_11792484_11800143	A549	common	3.32193
chr10_11820102_11820337	A549	model only	1
chr10_11829487_11833139	A549	common	1.58496
chr10_11873362_11885353	A549	common	3
chr10_118752667_118754244	A549	model only	2.32193
chr10_118949365_118951649	A549	common	1
chr10_119111076_119115386	A549	common	2.58496
chr10_11912139_11917613	A549	common	2
chr10_119304745_119308044	A549	common	2.80735
chr10_119313556_119319566	A549	common	2.32193
chr10_119488871_119490428	A549	peak only	1.58496
chr10_119652389_119659556	A549	common	3
chr10_119662304_119670090	A549	common	3.32193
chr10_119678035_119683040	A549	common	2.58496
chr10_122054234_122058019	A549	common	1.58496
chr10_122059147_122065376	A549	common	2.80735
chr10_122067198_122070944	A549	common	2.58496
chr10_122100270_122104740	A549	common	3
chr10_122111054_122117112	A549	common	4.16993
chr10_122126044_122128679	A549	common	2
chr10_122306177_122312597	A549	common	3.16993
chr10_122859771_122867765	A549	common	1.58496
chr10_12325989_12335426	A549	common	2.80735
chr10_123994280_123998842	A549	common	4.32193
chr10_12403854_12406603	A549	common	2
chr10_124102022_124108850	A549	common	2
chr10_12447240_12450056	A549	common	1
chr10_124915515_124917232	A549	common	2.80735
chr10_124917325_124919616	A549	common	1.58496
chr10_125033754_125041618	A549	common	1.58496
chr10_125043896_125048256	A549	common	1.58496
chr10_125082858_125087711	A549	common	2.58496
chr10_125118877_125126405	A549	common	2
chr10_125144051_125159377	A549	common	2.80735
chr10_125159393_125160152	A549	common	2.32193
chr10_12583926_12609048	A549	common	1.58496
chr10_12698379_12711804	A549	common	3.70044
chr10_127146613_127153756	A549	common	1.58496
chr10_132308107_132309169	A549	common	3.90689
chr10_132318072_132323738	A549	common	3
chr10_132417161_132424103	A549	common	1
chr10_132442852_132448619	A549	common	2
chr10_132514902_132519594	A549	common	2.80735
chr10_13699383_13713858	A549	common	2.32193
chr10_13762313_13771929	A549	common	1
chr10_14555441_14565709	A549	common	2.58496
chr10_14568021_14581980	A549	common	2.80735
chr10_14604496_14610449	A549	common	3.45943
chr10_14651315_14656270	A549	common	2.58496
chr10_14656406_14662173	A549	common	1
chr10_14781338_14784788	A549	common	2.32193
chr10_17058397_17069059	A549	peak only	2
chr10_17199051_17200884	A549	common	3.58496
chr10_17211771_17221928	A549	common	3.32193
chr10_17229248_17233687	A549	model only	4.08746
chr10_17790278_17795321	A549	common	1.58496
chr10_21169341_21174067	A549	peak only	3.32193
chr10_21174187_21176799	A549	common	3.16993
chr10_21190292_21196931	A549	common	2.80735
chr10_21277672_21288712	A549	common	3.58496
chr10_21306939_21321984	A549	common	3.16993
chr10_21326739_21338891	A549	common	5
chr10_21359928_21374657	A549	common	4.39232
chr10_21395192_21403837	A549	common	2.32193
chr10_21490346_21503953	A549	common	5.45943
chr10_21511233_21521571	A549	common	4.58496
chr10_21531943_21535052	A549	common	3
chr10_22227844_22231377	A549	common	3.90689
chr10_22242839_22255007	A549	common	3.70044
chr10_22336974_22342175	A549	common	4.39232
chr10_22614316_22635692	A549	common	1.58496
chr10_23050499_23055613	A549	common	1
chr10_24462279_24471828	A549	common	2
chr10_24847546_24852977	A549	common	2.32193
chr10_24900010_24903828	A549	common	2.58496
chr10_24920325_24923422	A549	common	2
chr10_26479390_26490686	A549	common	3
chr10_28533689_28536538	A549	common	2.32193
chr10_28838392_28847844	A549	common	1
chr10_28920824_28924796	A549	peak only	1
chr10_28934421_28943324	A549	common	3.16993
chr10_29102224_29111692	A549	common	2
chr10_29657040_29662411	A549	common	2.32193
chr10_30417208_30420303	A549	common	1
chr10_30421552_30425297	A549	common	2.58496
chr10_30435116_30438869	A549	common	3.80735
chr10_3044794_3048958	A549	common	1.58496
chr10_30508820_30513099	A549	common	2
chr10_30534074_30541284	A549	common	3.32193
chr10_30581986_30585467	A549	common	3
chr10_3067481_3069055	A549	common	2.32193
chr10_30690858_30708492	A549	common	1
chr10_3069182_3075045	A549	common	3.58496
chr10_30733843_30740000	A549	peak only	2.80735
chr10_3089740_3100359	A549	common	4.9542
chr10_3101459_3104369	A549	common	1.58496
chr10_3105110_3109355	A549	common	3.16993
chr10_31753580_31761786	A549	common	4.08746
chr10_31862516_31869522	A549	common	3.16993
chr10_31880321_31886268	A549	common	3.32193
chr10_31894801_31900103	A549	common	2.32193
chr10_31911958_31914183	A549	common	2
chr10_31934754_31949745	A549	common	4.45943
chr10_32137728_32142119	A549	common	3
chr10_32344171_32354055	A549	common	3.45943
chr10_3247548_3251168	A549	common	2.58496
chr10_32936577_32940002	A549	peak only	2.80735
chr10_32945297_32965211	A549	common	5.35755
chr10_32969887_32974967	A549	common	3.45943
chr10_32978698_32987505	A549	common	5.24793
chr10_33008924_33011684	A549	model only	4.32193
chr10_33128098_33140205	A549	common	3
chr10_33191999_33201008	A549	common	3.16993
chr10_33214328_33220638	A549	common	1
chr10_33234633_33243575	A549	common	2
chr10_33247236_33277770	A549	common	4.52356
chr10_33334774_33335253	A549	model only	3.80735
chr10_34418690_34430220	A549	common	2.32193
chr10_34432081_34434973	A549	common	1
chr10_34489271_34496771	A549	common	2.32193
chr10_3449899_3457543	A549	peak only	1.58496
chr10_34518110_34531199	A549	common	4.08746
chr10_34537018_34540604	A549	common	1.58496
chr10_34555384_34558088	A549	common	1.58496
chr10_3463391_3479059	A549	common	3.32193
chr10_34709404_34712344	A549	common	1
chr10_34730354_34735972	A549	common	2.58496
chr10_34753009_34762399	A549	common	1.58496
chr10_3479443_3487763	A549	common	2.58496
chr10_3493486_3504213	A549	common	2.32193
chr10_35192384_35198071	A549	common	2.58496
chr10_35420048_35426243	A549	common	1.58496
chr10_3773498_3783044	A549	peak only	4.85798
chr10_3783724_3784192	A549	model only	3.58496
chr10_3802361_3816509	A549	common	4.32193
chr10_3823575_3831881	A549	common	2.80735
chr10_3847667_3855681	A549	common	3.90689
chr10_3884329_3899119	A549	common	4.90689
chr10_43304113_43307950	A549	common	3
chr10_43322106_43323623	A549	common	1.58496
chr10_43352860_43357398	A549	common	1.58496
chr10_43361506_43363214	A549	common	1
chr10_43393724_43401427	A549	common	4.58496
chr10_43401293_43407245	A549	common	3.16993
chr10_43407274_43407974	A549	model only	3.32193
chr10_43415320_43422465	A549	common	3.45943
chr10_44972837_44975449	A549	common	2
chr10_46394755_46401624	A549	common	1
chr10_46520440_46531626	A549	common	3.70044
chr10_46536206_46545127	A549	common	3.90689
chr10_4656510_4666496	A549	common	3
chr10_4669429_4681654	A549	common	3.45943
chr10_46785535_46788008	A549	common	1
chr10_4715817_4728207	A549	common	3.32193
chr10_47401055_47409604	A549	common	2.32193
chr10_4789554_4815937	A549	common	1.58496
chr10_47983642_47995718	A549	common	1
chr10_4825573_4827539	A549	common	3.45943
chr10_4846580_4854824	A549	common	3.90689
chr10_4938347_4949703	A549	common	2.80735
chr10_4949776_4954559	A549	common	1
chr10_4996615_5005349	A549	common	3.45943
chr10_5007419_5016818	A549	common	1.58496
chr10_50392349_50400038	A549	common	1.58496
chr10_50414645_50420393	A549	common	3.16993
chr10_50585584_50588642	A549	common	1.58496
chr10_5068240_5075452	A549	common	2.58496
chr10_5076132_5082370	A549	common	1.58496
chr10_5091859_5100834	A549	common	4.16993
chr10_52308357_52309838	A549	common	2.32193
chr10_52315284_52321526	A549	common	3.32193
chr10_52438411_52446761	A549	common	2.58496
chr10_52447197_52456285	A549	common	3
chr10_5282002_5286168	A549	common	2.58496
chr10_5543646_5555273	A549	common	3.70044
chr10_5580211_5591487	A549	peak only	2.32193
chr10_57694182_57699241	A549	common	2
chr10_5810277_5815245	A549	common	4
chr10_58411735_58416271	A549	common	2
chr10_58433961_58440331	A549	common	3
chr10_58466756_58470338	A549	common	3
chr10_58635296_58653795	A549	common	4.45943
chr10_58854418_58858630	A549	common	2
chr10_58991307_58996292	A549	common	1
chr10_59990526_59993955	A549	common	2.32193
chr10_60941647_60945439	A549	common	4.08746
chr10_60955140_60957348	A549	common	1.58496
chr10_60960611_60966063	A549	common	2.32193
chr10_6156453_6159277	A549	common	1.58496
chr10_6162038_6166062	A549	common	3.90689
chr10_61745320_61769855	A549	peak only	2
chr10_61832101_61848096	A549	peak only	1
chr10_61912682_62100882	A549	common	5.12928
chr10_6201735_6207687	A549	common	5.88264
chr10_6266401_6282269	A549	common	4.39232
chr10_6289238_6293592	A549	common	3.32193
chr10_6294320_6303282	A549	common	3.45943
chr10_63235117_63238320	A549	common	3.16993
chr10_63264446_63272009	A549	common	3.80735
chr10_63626828_63636555	A549	common	4.64386
chr10_63705036_63710073	A549	common	2
chr10_6393058_6403203	A549	common	4.9542
chr10_6720671_6723736	A549	common	2.32193
chr10_6735924_6739490	A549	common	2.32193
chr10_67788329_67792402	A549	common	2.80735
chr10_67811140_67821543	A549	common	3.70044
chr10_67834380_67836992	A549	common	1.58496
chr10_68073482_68074259	A549	model only	1
chr10_68088916_68089505	A549	model only	1
chr10_68089925_68101711	A549	common	3
chr10_68102008_68110550	A549	common	1
chr10_681217_685009	A549	common	1
chr10_68132343_68140781	A549	common	1
chr10_69054588_69067063	A549	common	2
chr10_69221406_69227223	A549	common	1.58496
chr10_69314349_69318705	A549	common	1
chr10_69347468_69354889	A549	common	1
chr10_69437190_69440865	A549	common	2
chr10_69444426_69448253	A549	model only	3.16993
chr10_70374633_70379417	A549	common	2.58496
chr10_71338479_71341460	A549	common	2
chr10_71375358_71380778	A549	common	3.32193
chr10_71726163_71731279	A549	common	2
chr10_71764362_71771698	A549	common	3.32193
chr10_71771905_71772385	A549	model only	1.58496
chr10_71858050_71863997	A549	common	3.58496
chr10_71864047_71869395	A549	common	2.32193
chr10_71869699_71875729	A549	common	3.32193
chr10_71887718_71896499	A549	common	3.90689
chr10_71965431_71965669	A549	model only	1
chr10_71972750_71988723	A549	common	2.80735
chr10_72096398_72100473	A549	common	2
chr10_72222186_72224555	A549	common	1.58496
chr10_72241893_72249667	A549	common	3.80735
chr10_72253987_72265402	A549	common	4.64386
chr10_72274946_72281108	A549	common	5.39232
chr10_72290499_72311653	A549	common	5.35755
chr10_72314554_72337782	A549	common	5.93074
chr10_72657955_72663177	A549	common	2.32193
chr10_72665242_72668715	A549	common	1
chr10_72674879_72678054	A549	common	4.08746
chr10_72678952_72680800	A549	common	1.58496
chr10_72684802_72689141	A549	model only	3.58496
chr10_72693169_72693498	A549	model only	2.58496
chr10_7300695_7303905	A549	common	2
chr10_7309724_7313077	A549	common	2.80735
chr10_73728724_73731435	A549	common	4.32193
chr10_73886113_73903360	A549	common	4.70044
chr10_73940034_73942358	A549	common	2.80735
chr10_73963903_73969251	A549	common	3.16993
chr10_73996415_74001644	A549	common	4.24793
chr10_74054110_74059258	A549	common	1.58496
chr10_74075311_74081472	A549	common	2.32193
chr10_74175473_74182267	A549	common	3.32193
chr10_74184403_74193243	A549	common	2.58496
chr10_74826410_74827861	A549	common	3.16993
chr10_75190605_75199444	A549	common	2.58496
chr10_75200827_75204297	A549	common	1.58496
chr10_75211313_75213262	A549	common	3.80735
chr10_75222840_75228089	A549	common	3.16993
chr10_7538321_7549503	A549	peak only	1
chr10_75407762_75410507	A549	common	2.80735
chr10_77154804_77166378	A549	common	2.32193
chr10_78253277_78258820	A549	common	2
chr10_78963205_78967387	A549	common	1.58496
chr10_78971144_78979993	A549	common	4.70044
chr10_79070047_79075388	A549	common	2.80735
chr10_79093339_79096190	A549	common	1
chr10_79110934_79115844	A549	common	2.32193
chr10_79143712_79161024	A549	common	4.08746
chr10_79176819_79187392	A549	common	3.32193
chr10_80190919_80204531	A549	common	2.58496
chr10_80455267_80457091	A549	model only	1.58496
chr10_8047533_8054440	A549	common	2.32193
chr10_80497073_80513985	A549	common	4.70044
chr10_8363834_8370873	A549	common	3.16993
chr10_87079410_87086662	A549	common	3.16993
chr10_88880740_88884809	A549	model only	2.80735
chr10_89260186_89265160	A549	common	2
chr10_89273943_89280690	A549	common	2.58496
chr10_89300374_89305028	A549	common	2.58496
chr10_89328336_89334824	A549	model only	3.58496
chr10_89348444_89354334	A549	common	3
chr10_89552314_89555346	A549	common	1
chr10_90927768_90934601	A549	common	2
chr10_91587548_91594362	A549	common	3.32193
chr10_91595129_91600926	A549	common	2.80735
chr10_91601889_91606332	A549	common	1
chr10_91607408_91615034	A549	common	3.16993
chr10_92590150_92598968	A549	common	3.80735
chr10_92690959_92692578	A549	model only	2.58496
chr10_92694168_92701706	A549	common	2.32193
chr10_92753136_92763129	A549	common	1
chr10_92818764_92823660	A549	common	2
chr10_92845612_92851460	A549	common	4
chr10_93375758_93378651	A549	common	2.58496
chr10_93382174_93385713	A549	peak only	2.32193
chr10_93430651_93449371	A549	common	5.32193
chr10_93452699_93480010	A549	common	6.10852
chr10_94004423_94008341	A549	common	2.58496
chr10_94026312_94027374	A549	peak only	1
chr10_94027419_94028605	A549	common	1
chr10_95226776_95233157	A549	common	2
chr10_95259342_95262646	A549	common	2.32193
chr10_95262664_95270529	A549	common	2
chr10_95271411_95277716	A549	common	2.32193
chr10_95286575_95289719	A549	model only	3.16993
chr10_96089104_96091163	A549	common	3.58496
chr10_96118592_96119562	A549	common	2
chr10_96130994_96131321	A549	common	3.16993
chr10_97399309_97402284	A549	common	3.58496
chr10_97537865_97545100	A549	peak only	2
chr10_97573538_97576644	A549	common	3.32193
chr10_97683298_97686236	A549	common	3
chr10_97690244_97690461	A549	model only	1
chr10_97812310_97813886	A549	common	2
chr10_97839396_97844801	A549	common	3
chr10_97867969_97870423	A549	common	2.80735
chr10_97880504_97891264	A549	common	3.90689
chr10_99707239_99710639	A549	common	1
chr10_99775333_99779378	A549	model only	3.16993
chr10_99783648_99786416	A549	model only	2
chr10_99786884_99787381	A549	model only	2
chr10_99917552_99918874	A549	common	1.58496
chr10_99926296_99934403	A549	common	3.32193
chr10_99962190_99969069	A549	common	4
chr10_99975566_99980031	A549	common	2.32193
chr11_100679645_100684184	A549	common	1
chr11_100688295_100689149	A549	model only	3.16993
chr11_100733646_100743576	A549	common	3
chr11_100772808_100779531	A549	common	3
chr11_100806769_100812642	A549	common	2
chr11_101860395_101865184	A549	peak only	2.32193
chr11_101865598_101869374	A549	common	1
chr11_101869664_101871529	A549	common	1.58496
chr11_102006090_102009504	A549	common	2.58496
chr11_102267405_102268714	A549	common	2.58496
chr11_102450540_102459817	A549	common	2.32193
chr11_102550051_102557184	A549	common	2.58496
chr11_102562247_102566494	A549	common	2
chr11_10291637_10296650	A549	common	2.32193
chr11_10309343_10310960	A549	model only	3
chr11_10316704_10327332	A549	common	2.80735
chr11_103618391_103640004	A549	common	2
chr11_10653806_10662322	A549	common	2.58496
chr11_107838753_107843848	A549	common	2
chr11_108120690_108122723	A549	common	1.58496
chr11_10857486_10857740	A549	model only	4.52356
chr11_10874503_10879683	A549	common	2.58496
chr11_10881992_10888402	A549	common	3.16993
chr11_108883042_108889056	A549	common	1
chr11_10892398_10895719	A549	common	2.80735
chr11_108926460_108934281	A549	common	1
chr11_10897104_10903956	A549	common	4.39232
chr11_10929397_10935422	A549	common	5.16993
chr11_10989676_10992547	A549	common	1.58496
chr11_110146364_110150424	A549	common	1.58496
chr11_110199264_110201482	A549	common	1.58496
chr11_110293106_110295327	A549	common	1
chr11_110295385_110295599	A549	common	1
chr11_110304933_110306741	A549	peak only	1.58496
chr11_110372417_110374508	A549	common	1.58496
chr11_112127583_112130347	A549	common	1.58496
chr11_112155342_112162193	A549	common	2.80735
chr11_112162870_112163094	A549	model only	1.58496
chr11_112246701_112251114	A549	common	1.58496
chr11_112301455_112303448	A549	common	1
chr11_114279695_114283325	A549	common	1.58496
chr11_114283324_114302050	A549	common	4.16993
chr11_115174787_115272420	A549	common	3
chr11_115272644_115308971	A549	common	2.32193
chr11_117070106_117076004	A549	common	2.32193
chr11_118607508_118609820	A549	common	2.32193
chr11_118907171_118908588	A549	common	2.58496
chr11_118908530_118922147	A549	common	4.52356
chr11_119093139_119094426	A549	common	3.16993
chr11_119103263_119103617	A549	model only	1.58496
chr11_119106012_119107305	A549	common	2.32193
chr11_119314603_119317152	A549	peak only	1
chr11_119614241_119617161	A549	common	1.58496
chr11_11974751_11982214	A549	common	2.80735
chr11_120326394_120327991	A549	model only	1
chr11_120337425_120341763	A549	peak only	1.58496
chr11_12040568_12052594	A549	common	2.80735
chr11_12063428_12070744	A549	common	3.16993
chr11_12071044_12090996	A549	common	4.9542
chr11_12155723_12185096	A549	common	3.45943
chr11_122134728_122171915	A549	common	3
chr11_122419181_122425447	A549	common	1
chr11_122438713_122442189	A549	common	2
chr11_122579618_122584163	A549	common	1
chr11_122640356_122644840	A549	common	3.32193
chr11_122644759_122648307	A549	common	2
chr11_122656797_122657707	A549	model only	3.16993
chr11_12280963_12289246	A549	common	3.90689
chr11_123060184_123062176	A549	common	4.24793
chr11_123142843_123147025	A549	common	2
chr11_123428610_123443042	A549	common	2.32193
chr11_123446195_123462368	A549	common	2.58496
chr11_123464601_123477125	A549	common	2.58496
chr11_123580842_123581739	A549	common	1
chr11_124745979_124747070	A549	common	2.32193
chr11_126338324_126343827	A549	common	1
chr11_12675421_12699251	A549	common	5.08746
chr11_12716201_12730003	A549	common	2.32193
chr11_12759964_12772527	A549	common	2.32193
chr11_12797937_12812071	A549	common	2.58496
chr11_128178536_128181945	A549	common	1
chr11_128204806_128212813	A549	common	2
chr11_128485939_128511202	A549	common	4.08746
chr11_128516660_128534616	A549	common	3.70044
chr11_129187852_129193138	A549	common	1
chr11_129859542_129864964	A549	common	2.32193
chr11_130521623_130523813	A549	peak only	1
chr11_130610608_130613785	A549	common	1
chr11_130894649_130900873	A549	common	2.32193
chr11_13211461_13221181	A549	common	3.45943
chr11_13336059_13341352	A549	common	2.58496
chr11_14356745_14359822	A549	common	4
chr11_14418548_14426320	A549	common	3.58496
chr11_14443843_14451148	A549	common	2.58496
chr11_1545342_1550073	A549	common	2
chr11_1557519_1560571	A549	common	2.32193
chr11_16921541_16926870	A549	common	2
chr11_17272440_17281663	A549	common	3
chr11_1762005_1762931	A549	common	1.58496
chr11_1770359_1774567	A549	common	3
chr11_18382255_18385845	A549	common	3.58496
chr11_18395651_18395980	A549	model only	3.32193
chr11_18396239_18397177	A549	common	3
chr11_18406284_18409259	A549	common	2
chr11_18530163_18532437	A549	common	1.58496
chr11_19678880_19681882	A549	peak only	1.58496
chr11_19710276_19712779	A549	common	3
chr11_19974527_19981957	A549	common	1.58496
chr11_20021370_20026055	A549	common	1
chr11_2075394_2079633	A549	common	2.32193
chr11_27200162_27204065	A549	common	1
chr11_27204659_27220258	A549	peak only	3.32193
chr11_27384059_27386484	A549	common	1
chr11_27387189_27403680	A549	common	3.58496
chr11_27450234_27471413	A549	common	3.45943
chr11_27694996_27702955	A549	common	4.80735
chr11_27930623_27938820	A549	common	2
chr11_28694015_28706827	A549	common	1
chr11_28753837_28769204	A549	common	2.32193
chr11_28826395_28843374	A549	common	4.08746
chr11_2900731_2904926	A549	common	2.80735
chr11_2910418_2915059	A549	common	3.16993
chr11_2932422_2934709	A549	common	1
chr11_2939104_2942188	A549	common	2
chr11_3047484_3055344	A549	common	2.32193
chr11_311246_312954	A549	model only	1
chr11_313006_322889	A549	common	1.58496
chr11_33040567_33041141	A549	model only	2
chr11_33042438_33047261	A549	common	2.80735
chr11_33632372_33637205	A549	common	2.80735
chr11_33688112_33698702	A549	common	3.45943
chr11_33720115_33721462	A549	model only	1
chr11_34052745_34054129	A549	model only	1.58496
chr11_34202529_34207462	A549	common	2.32193
chr11_34231584_34236124	A549	common	2
chr11_34240776_34246402	A549	common	2.58496
chr11_34272743_34277759	A549	common	2.58496
chr11_34315032_34320037	A549	common	2.80735
chr11_34338766_34347978	A549	common	3.16993
chr11_34425147_34429016	A549	common	3.16993
chr11_34584886_34589460	A549	common	2.80735
chr11_34597429_34606953	A549	common	3.58496
chr11_34623091_34646633	A549	common	3.58496
chr11_34649342_34657819	A549	common	3.58496
chr11_34677796_34686697	A549	common	2.80735
chr11_34974500_34980328	A549	common	1.58496
chr11_35002936_35015903	A549	common	2.58496
chr11_35028708_35034541	A549	common	2
chr11_35034760_35042975	A549	common	1
chr11_35076102_35086398	A549	common	2
chr11_35139887_35146054	A549	model only	3.16993
chr11_352155_356547	A549	common	4.32193
chr11_35333751_35339750	A549	common	1.58496
chr11_35578696_35582198	A549	common	1
chr11_35627588_35633104	A549	peak only	1
chr11_36145248_36152795	A549	common	1.58496
chr11_36369929_36379904	A549	common	2.58496
chr11_36452394_36457367	A549	common	1.58496
chr11_3801489_3805212	A549	common	1
chr11_3807684_3809272	A549	common	2.58496
chr11_3901279_3909286	A549	common	2.58496
chr11_44861496_44864082	A549	common	2
chr11_45272241_45273678	A549	common	1
chr11_46236051_46244957	A549	common	5.32193
chr11_46246319_46251858	A549	peak only	2
chr11_46272101_46274611	A549	peak only	2
chr11_46551395_46562791	A549	common	3
chr11_47060215_47061897	A549	common	1.58496
chr11_47256917_47260630	A549	common	3.70044
chr11_47270161_47270419	A549	model only	2.32193
chr11_47408213_47408426	A549	model only	1.58496
chr11_47408620_47410384	A549	common	2.32193
chr11_47507918_47517273	A549	common	1.58496
chr11_47549807_47553185	A549	common	2.58496
chr11_47847005_47847526	A549	model only	1.58496
chr11_47855533_47866072	A549	common	3
chr11_47981445_48003021	A549	common	4.24793
chr11_502196_505784	A549	model only	2
chr11_516592_518773	A549	common	2.32193
chr11_56904885_56921204	A549	common	3.32193
chr11_57310028_57312365	A549	common	2.80735
chr11_57321226_57323664	A549	common	3
chr11_57760394_57765920	A549	common	3.58496
chr11_57769238_57795751	A549	common	4.16993
chr11_59536027_59539104	A549	common	3.70044
chr11_59543995_59553547	A549	common	3.16993
chr11_59555304_59558791	A549	common	2.58496
chr11_59559517_59563159	A549	common	3
chr11_59564852_59566973	A549	common	3
chr11_59754139_59757889	A549	common	3.32193
chr11_61335573_61337241	A549	common	2.32193
chr11_61693351_61702439	A549	common	1.58496
chr11_61753652_61758399	A549	common	1
chr11_61814010_61818562	A549	common	4.52356
chr11_61819312_61821643	A549	common	1
chr11_61826753_61828296	A549	model only	2.32193
chr11_61960333_61966499	A549	common	4.85798
chr11_61970636_61977010	A549	common	3.90689
chr11_62011771_62016102	A549	common	2.80735
chr11_62424364_62430098	A549	common	3
chr11_62479265_62481894	A549	common	3.16993
chr11_62496177_62503121	A549	peak only	2.32193
chr11_62506352_62510909	A549	common	2.32193
chr11_62537275_62549789	A549	common	4.58496
chr11_62550814_62555195	A549	common	3.32193
chr11_62559255_62563659	A549	common	3.80735
chr11_62857108_62862615	A549	peak only	3.32193
chr11_62879005_62884543	A549	common	4.64386
chr11_63526904_63533600	A549	common	1
chr11_63665354_63670919	A549	common	3.16993
chr11_63857444_63860335	A549	common	2.32193
chr11_63886169_63890449	A549	common	1.58496
chr11_64242098_64243373	A549	model only	2.58496
chr11_64271067_64272665	A549	common	3.70044
chr11_64275305_64278242	A549	common	3.16993
chr11_64331016_64333658	A549	common	3.45943
chr11_64334163_64337004	A549	common	2.32193
chr11_64341966_64342922	A549	common	3.32193
chr11_64841752_64843647	A549	common	2
chr11_64848196_64871737	A549	common	4.80735
chr11_64876083_64878588	A549	common	3.58496
chr11_64878740_64881584	A549	common	3.90689
chr11_65004674_65008798	A549	common	2.58496
chr11_65181628_65184910	A549	common	3.45943
chr11_65274519_65281431	A549	common	4.70044
chr11_65289581_65294574	A549	common	2.80735
chr11_65370293_65372824	A549	common	3.32193
chr11_65380042_65382456	A549	model only	3.58496
chr11_65415915_65433697	A549	common	6.58496
chr11_65452218_65458201	A549	common	4.24793
chr11_65470291_65511515	A549	common	7.08746
chr11_65539853_65542423	A549	common	2.32193
chr11_65553462_65557870	A549	common	2.32193
chr11_65577061_65578536	A549	common	1.58496
chr11_65813635_65818265	A549	common	3.16993
chr11_65858383_65860754	A549	model only	5.08746
chr11_65893487_65899372	A549	model only	3.80735
chr11_65903615_65904700	A549	model only	1.58496
chr11_66111331_66122821	A549	common	3.45943
chr11_66724982_66728168	A549	common	1.58496
chr11_66879512_66885045	A549	common	3.16993
chr11_66885042_66888716	A549	common	3.58496
chr11_66930803_66938058	A549	common	1.58496
chr11_66949049_66953068	A549	common	1.58496
chr11_66967142_66972258	A549	common	3.16993
chr11_67238794_67243244	A549	common	3.45943
chr11_67344283_67347619	A549	common	3.70044
chr11_67352081_67355948	A549	common	4.32193
chr11_67377188_67382757	A549	common	3.90689
chr11_67390584_67392958	A549	common	3.80735
chr11_67463052_67464750	A549	common	2
chr11_67481630_67486151	A549	peak only	3.32193
chr11_67560887_67566458	A549	common	1.58496
chr11_68001230_68003947	A549	common	1.58496
chr11_68015596_68021421	A549	common	3.32193
chr11_68137545_68138785	A549	common	2
chr11_68144473_68147806	A549	common	2.58496
chr11_68296405_68303856	A549	common	2.80735
chr11_68352650_68355675	A549	common	1.58496
chr11_69007095_69011946	A549	common	2.32193
chr11_69111143_69117976	A549	common	1
chr11_69118083_69125629	A549	common	2.80735
chr11_69130469_69133083	A549	common	2.32193
chr11_69272339_69279272	A549	common	1
chr11_69279759_69282675	A549	common	1.58496
chr11_69295336_69295581	A549	model only	1.58496
chr11_69316283_69323688	A549	common	1
chr11_69350673_69354297	A549	common	1.58496
chr11_69416400_69422936	A549	common	2
chr11_69433756_69438916	A549	common	1
chr11_69440903_69446249	A549	common	2
chr11_69652702_69656290	A549	common	2
chr11_70225032_70227130	A549	common	1
chr11_704202_706075	A549	common	2.32193
chr11_71281089_71289061	A549	common	1.58496
chr11_71297912_71302498	A549	common	3
chr11_71943299_71949728	A549	common	3.16993
chr11_72038089_72044060	A549	common	3.16993
chr11_72065588_72074886	A549	common	2.80735
chr11_72720394_72723631	A549	common	2.58496
chr11_72805606_72808789	A549	common	1
chr11_73139058_73141317	A549	common	1
chr11_73237333_73246395	A549	common	2.58496
chr11_73309335_73310450	A549	model only	3.16993
chr11_73778003_73781303	A549	common	3.80735
chr11_73789006_73789361	A549	model only	2.58496
chr11_74034861_74038266	A549	peak only	1
chr11_74131438_74148340	A549	common	2.58496
chr11_74590812_74594034	A549	common	2.58496
chr11_74670931_74675629	A549	common	3
chr11_74693536_74700227	A549	common	1.58496
chr11_748416_749351	A549	model only	1.58496
chr11_75325058_75329879	A549	common	1.58496
chr11_75336780_75346273	A549	common	2.32193
chr11_75370814_75373459	A549	common	1.58496
chr11_75384770_75390356	A549	common	2
chr11_75400530_75401500	A549	common	2.80735
chr11_75417007_75423650	A549	common	3
chr11_75563261_75564261	A549	model only	3.32193
chr11_75582305_75585402	A549	common	2.32193
chr11_7571502_7581195	A549	common	3.16993
chr11_7591618_7608409	A549	common	3
chr11_761301_764702	A549	common	3
chr11_76763251_76764906	A549	common	2.32193
chr11_76766548_76775783	A549	common	4.75489
chr11_76783287_76791141	A549	common	4.52356
chr11_76791425_76793645	A549	common	2.80735
chr11_78038294_78041619	A549	common	2
chr11_79085108_79089997	A549	common	1
chr11_7984473_7989182	A549	common	3.90689
chr11_83042134_83046449	A549	common	1.58496
chr11_83158348_83162395	A549	model only	3.16993
chr11_833904_836167	A549	model only	3.70044
chr11_85662135_85666866	A549	common	3.90689
chr11_85712065_85721084	A549	common	2.80735
chr11_85826240_85832870	A549	common	2.58496
chr11_85843251_85846393	A549	common	2.32193
chr11_86040830_86045524	A549	common	2.32193
chr11_86061949_86068863	A549	model only	4.45943
chr11_86114900_86120953	A549	peak only	2
chr11_86160817_86164637	A549	common	3
chr11_86171307_86178941	A549	common	2.32193
chr11_86191832_86194955	A549	common	2.80735
chr11_86242050_86247254	A549	common	4.24793
chr11_86455844_86461735	A549	common	2.32193
chr11_86482355_86487645	A549	common	4.39232
chr11_86521057_86526284	A549	common	2.58496
chr11_86573362_86581132	A549	common	2.58496
chr11_86586566_86598040	A549	common	3
chr11_86668571_86671629	A549	model only	2.32193
chr11_86691630_86700145	A549	common	2.80735
chr11_86715034_86722831	A549	common	2.32193
chr11_86723343_86729392	A549	common	1.58496
chr11_86729860_86749546	A549	common	4.24793
chr11_86800582_86808037	A549	common	4.70044
chr11_8686614_8690365	A549	common	5
chr11_86914676_86920703	A549	common	1
chr11_87003115_87007941	A549	common	2
chr11_88101862_88107897	A549	common	2
chr11_88334986_88339098	A549	peak only	3.70044
chr11_910924_912185	A549	common	2.80735
chr11_925882_926224	A549	common	1.58496
chr11_926291_927625	A549	common	1.58496
chr11_935714_947402	A549	common	1.58496
chr11_9360251_9366383	A549	common	4
chr11_93737077_93738576	A549	common	1
chr11_9385767_9386852	A549	model only	2.58496
chr11_94129887_94131905	A549	model only	1.58496
chr11_94730804_94739572	A549	common	1.58496
chr11_9562968_9570630	A549	common	2.80735
chr11_9574673_9579789	A549	model only	3
chr11_9607229_9619351	A549	common	4.08746
chr11_96133382_96164954	A549	common	3.58496
chr11_96233396_96250133	A549	common	4
chr11_96302181_96319726	A549	common	3.58496
chr11_9715597_9723683	A549	common	1
chr11_9735724_9742898	A549	common	2
chr11_9751494_9773053	A549	common	4.08746
chr11_9848963_9865131	A549	common	1
chr11_9890777_9911481	A549	common	3.70044
chr12_102537412_102542131	A549	common	2.32193
chr12_102565561_102570022	A549	common	2.32193
chr12_10360572_10369122	A549	common	1.58496
chr12_103797797_103806544	A549	common	3
chr12_103854957_103861980	A549	common	2.80735
chr12_103931287_103932516	A549	model only	2.32193
chr12_103955648_103959663	A549	common	2.80735
chr12_104119998_104124971	A549	common	2
chr12_104175944_104184681	A549	common	4.64386
chr12_104216814_104217261	A549	model only	3.16993
chr12_104217359_104229507	A549	common	5.16993
chr12_104253651_104259451	A549	common	3
chr12_104270475_104274555	A549	common	1
chr12_104274809_104300715	A549	common	6.35755
chr12_104456300_104462149	A549	common	3.58496
chr12_104585427_104592751	A549	common	2.32193
chr12_104600663_104607207	A549	common	2.32193
chr12_105211401_105217688	A549	common	1.58496
chr12_105313670_105336352	A549	common	2.80735
chr12_105416505_105422504	A549	common	2.32193
chr12_105442190_105448542	A549	common	1
chr12_105558724_105565126	A549	common	3
chr12_106020735_106024853	A549	common	1.58496
chr12_106028136_106033883	A549	common	3.70044
chr12_106077805_106086126	A549	common	2
chr12_106089922_106092270	A549	common	1
chr12_106104878_106109727	A549	common	3.32193
chr12_106111885_106116044	A549	common	2.58496
chr12_106121438_106128201	A549	common	3.32193
chr12_106130271_106137816	A549	common	3.80735
chr12_106765726_106770665	A549	common	1
chr12_10714923_10722110	A549	common	1
chr12_107319990_107323380	A549	common	2.80735
chr12_107327004_107333404	A549	common	2.80735
chr12_107335306_107338804	A549	common	1.58496
chr12_107343092_107346355	A549	common	2.32193
chr12_107347384_107353655	A549	common	3
chr12_107378310_107381992	A549	common	3
chr12_108564542_108569886	A549	common	1.58496
chr12_108662899_108668227	A549	common	2.32193
chr12_108684820_108702920	A549	common	3.45943
chr12_108720473_108730497	A549	common	3.90689
chr12_108801305_108807456	A549	common	2.32193
chr12_108819484_108835877	A549	common	3.70044
chr12_108836140_108844774	A549	common	3.32193
chr12_108850788_108855898	A549	model only	3.58496
chr12_109456841_109465258	A549	common	1.58496
chr12_109887039_109890847	A549	common	2.58496
chr12_110036192_110044721	A549	common	1.58496
chr12_110099728_110101153	A549	peak only	2.58496
chr12_110104452_110112645	A549	common	3.80735
chr12_110125355_110128305	A549	model only	2
chr12_110210897_110212921	A549	common	2
chr12_110223054_110225378	A549	common	2.58496
chr12_110233746_110235998	A549	common	1.58496
chr12_110245663_110250812	A549	common	3.90689
chr12_110265997_110268675	A549	common	2.32193
chr12_110268643_110271636	A549	common	2.80735
chr12_110281756_110285857	A549	model only	3.58496
chr12_110542283_110547390	A549	peak only	1
chr12_110560085_110571305	A549	peak only	2.32193
chr12_111568385_111572917	A549	common	1.58496
chr12_111594648_111598674	A549	common	2
chr12_111772177_111778737	A549	common	2
chr12_112095505_112099272	A549	peak only	2.80735
chr12_112832578_112843039	A549	common	1.58496
chr12_113191616_113199337	A549	common	2.80735
chr12_114655362_114658604	A549	common	3
chr12_114667599_114673989	A549	common	4
chr12_114682513_114683068	A549	model only	3.16993
chr12_114913452_114922019	A549	common	3.45943
chr12_114931895_114935533	A549	common	3
chr12_115336800_115344038	A549	common	2.32193
chr12_115353352_115355918	A549	common	2.80735
chr12_116141559_116145046	A549	common	1
chr12_116273401_116276674	A549	common	2.80735
chr12_116357868_116363889	A549	common	2
chr12_116364134_116372225	A549	common	2
chr12_116379638_116395780	A549	common	3.58496
chr12_116404739_116408404	A549	common	1.58496
chr12_116431097_116435962	A549	common	3.45943
chr12_116491403_116509748	A549	common	2.58496
chr12_116816898_116820849	A549	common	2
chr12_117139358_117145149	A549	common	2
chr12_117146542_117150119	A549	common	1
chr12_117683527_117688731	A549	common	2.80735
chr12_118050765_118055215	A549	common	1
chr12_118058747_118061126	A549	common	3
chr12_118334429_118338657	A549	common	1
chr12_118354401_118363221	A549	common	3
chr12_11874719_11887732	A549	common	1.58496
chr12_120115439_120116463	A549	common	2.58496
chr12_120227601_120240064	A549	common	5.35755
chr12_120261242_120264698	A549	common	4.24793
chr12_120276101_120278123	A549	common	1
chr12_120289460_120294112	A549	common	5.35755
chr12_120528168_120530464	A549	common	3
chr12_120983262_120984919	A549	common	2.32193
chr12_121687078_121688164	A549	common	2.32193
chr12_121746476_121750942	A549	common	2
chr12_121771623_121776968	A549	common	1.58496
chr12_121783139_121800712	A549	common	5.08746
chr12_121922784_121928442	A549	common	2
chr12_122022433_122027427	A549	common	2.32193
chr12_122062015_122066340	A549	common	2.58496
chr12_122085530_122095672	A549	common	3.58496
chr12_122095860_122101427	A549	common	2
chr12_122106373_122115156	A549	common	3.45943
chr12_12213482_12218476	A549	common	2.32193
chr12_122364980_122370231	A549	common	2
chr12_122394069_122408208	A549	common	4.9542
chr12_122419972_122421513	A549	model only	2.32193
chr12_122462232_122472928	A549	common	4.24793
chr12_12265264_12266033	A549	model only	2
chr12_122677401_122681164	A549	common	2.58496
chr12_122724555_122729761	A549	peak only	1
chr12_122885814_122894867	A549	common	3
chr12_123125047_123136667	A549	common	3.70044
chr12_123138636_123145543	A549	common	3
chr12_123363203_123363847	A549	model only	2
chr12_123385233_123388814	A549	common	2.32193
chr12_12395927_12409492	A549	common	1
chr12_124365366_124370984	A549	common	2.32193
chr12_124379198_124383096	A549	common	2.58496
chr12_124383848_124394620	A549	common	4
chr12_124421999_124424228	A549	common	1.58496
chr12_124503878_124515302	A549	peak only	2.32193
chr12_124515678_124521486	A549	common	3.32193
chr12_124629816_124638613	A549	common	1
chr12_124677312_124690316	A549	common	3.45943
chr12_124736766_124752297	A549	common	2.58496
chr12_124913520_124916194	A549	model only	4.39232
chr12_124920575_124926239	A549	common	3.32193
chr12_124926466_124930367	A549	common	3.32193
chr12_124936489_124941792	A549	common	4.08746
chr12_12532252_12535004	A549	common	1
chr12_12537549_12541659	A549	common	1.58496
chr12_12580630_12588642	A549	common	1.58496
chr12_127081846_127084667	A549	common	1.58496
chr12_12713431_12722879	A549	common	3.16993
chr12_127145561_127148703	A549	common	2
chr12_127164877_127167084	A549	common	1
chr12_12783589_12789885	A549	common	4.52356
chr12_12799565_12809575	A549	common	4.16993
chr12_12815250_12826260	A549	common	3
chr12_12833133_12843767	A549	common	3.45943
chr12_12867878_12888385	A549	common	4.08746
chr12_12977789_12981359	A549	common	2
chr12_13095746_13102409	A549	common	4.08746
chr12_13112438_13138306	A549	common	2
chr12_13168861_13185548	A549	common	1
chr12_131859105_131863220	A549	common	2
chr12_131863367_131866360	A549	common	2.32193
chr12_131869290_131873694	A549	common	1
chr12_131895641_131897302	A549	model only	2.58496
chr12_13197874_13216615	A549	common	3.70044
chr12_132443701_132447283	A549	common	1.58496
chr12_13938774_13942586	A549	common	1.58496
chr12_13944755_13955144	A549	common	3
chr12_14255132_14263459	A549	common	3
chr12_14382044_14393161	A549	common	2.32193
chr12_14768776_14770075	A549	common	4
chr12_1498490_1502355	A549	common	1
chr12_15626701_15639492	A549	common	2.58496
chr12_15661695_15665124	A549	common	3
chr12_15710340_15715340	A549	common	1.58496
chr12_15774735_15783553	A549	common	2
chr12_15786029_15790705	A549	common	3.32193
chr12_1604230_1609584	A549	common	1
chr12_1689580_1693404	A549	common	3.32193
chr12_1796265_1798699	A549	common	1
chr12_19429838_19438618	A549	common	2
chr12_19438799_19442547	A549	common	2.80735
chr12_19738792_19747570	A549	common	1
chr12_19861052_19863522	A549	common	1
chr12_20488586_20495786	A549	common	1
chr12_25331036_25336118	A549	common	2.80735
chr12_25383574_25389303	A549	common	5.61471
chr12_25803970_25813251	A549	common	1
chr12_25959235_25964682	A549	model only	2.58496
chr12_26267796_26280214	A549	common	4.08746
chr12_27524522_27526691	A549	model only	4.52356
chr12_27545441_27586405	A549	common	3
chr12_27963257_27970449	A549	common	4.70044
chr12_28020957_28028884	A549	common	2.80735
chr12_28029084_28036538	A549	common	1
chr12_28189294_28192983	A549	common	4.64386
chr12_30792100_30797892	A549	common	4.08746
chr12_31319955_31326057	A549	common	2.80735
chr12_31488733_31499220	A549	common	3
chr12_31499157_31499759	A549	common	1.58496
chr12_31505840_31509664	A549	common	2
chr12_31515735_31527702	A549	common	4.45943
chr12_31732133_31738042	A549	model only	3
chr12_31742315_31754244	A549	common	3.58496
chr12_32050505_32055326	A549	common	1
chr12_32113632_32117976	A549	common	3
chr12_32434257_32438945	A549	common	2.32193
chr12_3299477_3301282	A549	common	2
chr12_38136626_38139536	A549	common	2
chr12_4024607_4031359	A549	common	2.32193
chr12_4031471_4034581	A549	common	2.32193
chr12_45230748_45239266	A549	common	3.32193
chr12_45724969_45726534	A549	model only	2
chr12_45730867_45732747	A549	common	1.58496
chr12_45986235_45990708	A549	common	3.45943
chr12_46367373_46371421	A549	common	3.90689
chr12_46379674_46393518	A549	common	4.75489
chr12_46427803_46435129	A549	common	3.70044
chr12_46454574_46461152	A549	peak only	1
chr12_46466948_46475409	A549	common	3.45943
chr12_46488747_46495802	A549	common	3
chr12_47032768_47040772	A549	common	4.16993
chr12_47075319_47076494	A549	model only	4.08746
chr12_47082991_47089393	A549	model only	4.9542
chr12_47092398_47098631	A549	common	4.52356
chr12_47187755_47195739	A549	common	2.80735
chr12_47204954_47209765	A549	peak only	2
chr12_47211474_47226902	A549	common	5.78136
chr12_47267015_47283433	A549	common	5.08746
chr12_47376570_47382521	A549	common	3.16993
chr12_47754953_47766593	A549	common	2.80735
chr12_47806666_47815622	A549	common	2.58496
chr12_47816755_47819625	A549	common	2.32193
chr12_47819717_47829998	A549	common	3.80735
chr12_49199899_49203270	A549	common	3
chr12_49229898_49236425	A549	common	4.16993
chr12_49258993_49270515	A549	common	5.2854
chr12_49501000_49513352	A549	common	4.45943
chr12_49738127_49743337	A549	common	6.04439
chr12_50207513_50225933	A549	peak only	4.16993
chr12_50238777_50245130	A549	common	2.80735
chr12_50245446_50260897	A549	common	3.45943
chr12_50529523_50535572	A549	common	1.58496
chr12_50536324_50544396	A549	peak only	2.32193
chr12_50567850_50576742	A549	common	1
chr12_50764782_50766471	A549	common	3.45943
chr12_50782826_50791864	A549	common	2.32193
chr12_51019010_51027327	A549	common	3
chr12_51307043_51310043	A549	common	3.16993
chr12_51318054_51323222	A549	common	2.32193
chr12_51366938_51373307	A549	common	3
chr12_52023842_52027277	A549	common	4.16993
chr12_52030796_52037143	A549	common	3.58496
chr12_52037227_52039491	A549	common	1.58496
chr12_52043345_52046851	A549	common	1.58496
chr12_52048431_52056324	A549	common	4.39232
chr12_52060033_52065452	A549	common	2.32193
chr12_52070453_52070606	A549	model only	2.58496
chr12_52142038_52158112	A549	common	5.90689
chr12_52180396_52190960	A549	common	3.70044
chr12_52195334_52211680	A549	common	3.58496
chr12_52233524_52239046	A549	model only	5.16993
chr12_52242054_52246291	A549	common	4.80735
chr12_52276431_52290532	A549	common	5.93074
chr12_52869699_52876451	A549	common	3.90689
chr12_52893508_52917191	A549	common	6.12928
chr12_52922201_52929539	A549	common	4.16993
chr12_52940452_52945714	A549	common	3.58496
chr12_52952982_52953511	A549	model only	2.32193
chr12_52962953_52980982	A549	common	5.20945
chr12_52991159_52994598	A549	common	1.58496
chr12_53047972_53050668	A549	model only	3.45943
chr12_53218904_53225759	A549	common	3.80735
chr12_53368175_53374676	A549	common	4.16993
chr12_53381182_53381452	A549	model only	2.32193
chr12_53491938_53494973	A549	common	2.80735
chr12_53557873_53564394	A549	common	2.58496
chr12_53656493_53661275	A549	common	3.70044
chr12_53796598_53800227	A549	common	1
chr12_53843862_53847397	A549	common	1.58496
chr12_53998895_54001759	A549	common	3.32193
chr12_54017940_54020711	A549	model only	4.52356
chr12_54025273_54029317	A549	common	2.32193
chr12_54052207_54055039	A549	common	3.70044
chr12_54256822_54263796	A549	common	3.16993
chr12_54322678_54324828	A549	common	3.45943
chr12_54325041_54333778	A549	common	4.16993
chr12_54355679_54361765	A549	peak only	3.80735
chr12_55726280_55728699	A549	model only	2.32193
chr12_56078101_56087821	A549	common	3.16993
chr12_56119522_56121253	A549	peak only	2
chr12_56123743_56128017	A549	common	4.32193
chr12_56128152_56130910	A549	common	4.08746
chr12_56523871_56532170	A549	common	1.58496
chr12_56628101_56631112	A549	common	2.58496
chr12_56633274_56635044	A549	common	2
chr12_56635088_56635801	A549	model only	2.32193
chr12_56686972_56687351	A549	model only	3
chr12_56720359_56727854	A549	common	4.58496
chr12_569386_577320	A549	common	3.90689
chr12_57076181_57078878	A549	common	3.70044
chr12_57079021_57080551	A549	common	3.58496
chr12_57109814_57113083	A549	common	4.08746
chr12_57933428_57937661	A549	common	1
chr12_57938977_57942822	A549	common	2.80735
chr12_58308786_58315473	A549	common	1.58496
chr12_58411537_58417599	A549	common	1
chr12_58423041_58428561	A549	common	3.32193
chr12_609209_613608	A549	common	2.58496
chr12_6092253_6094760	A549	common	2.58496
chr12_6206686_6238916	A549	common	3.16993
chr12_62601203_62607849	A549	common	5.75489
chr12_62638790_62642501	A549	common	1.58496
chr12_62697354_62705796	A549	common	2.32193
chr12_62710778_62727580	A549	common	3.80735
chr12_6271227_6282683	A549	common	3.45943
chr12_62727683_62737521	A549	common	3.90689
chr12_62756532_62762813	A549	common	2
chr12_62781589_62789514	A549	common	4.45943
chr12_62858258_62864513	A549	common	2
chr12_62864870_62868618	A549	common	2
chr12_6291997_6298443	A549	common	2.32193
chr12_629990_635376	A549	common	3.70044
chr12_6329748_6341083	A549	common	5.58496
chr12_6345119_6348414	A549	model only	3.80735
chr12_6358493_6365285	A549	common	4.58496
chr12_6367118_6371537	A549	common	3.90689
chr12_6382961_6386468	A549	common	4
chr12_63844826_63849352	A549	common	2.80735
chr12_63859886_63864777	A549	common	1.58496
chr12_63888681_63891487	A549	common	2.80735
chr12_63897237_63902878	A549	common	1
chr12_63913609_63925371	A549	common	4.08746
chr12_6391618_6396148	A549	common	3.32193
chr12_64079655_64084742	A549	peak only	1
chr12_64085247_64093358	A549	common	2.80735
chr12_641398_647752	A549	common	3.58496
chr12_64177422_64185244	A549	common	2
chr12_64607747_64610377	A549	common	3.32193
chr12_64610524_64620789	A549	common	3.16993
chr12_64620882_64629469	A549	common	3.58496
chr12_64664495_64683693	A549	common	4.16993
chr12_6535525_6536092	A549	model only	3.32193
chr12_6538098_6543411	A549	common	4.45943
chr12_65531189_65540229	A549	common	1
chr12_65628177_65646670	A549	common	1.58496
chr12_65735817_65744683	A549	common	3.45943
chr12_65825562_65839483	A549	common	1
chr12_6602425_6606364	A549	model only	2
chr12_68355657_68368948	A549	common	4
chr12_68786198_68788942	A549	common	2
chr12_68809186_68809539	A549	model only	3.58496
chr12_6903882_6905721	A549	common	3
chr12_6925499_6927994	A549	common	3.90689
chr12_6936494_6939095	A549	common	3.45943
chr12_6948610_6966186	A549	common	4.16993
chr12_69566719_69571907	A549	common	3
chr12_7430104_7436724	A549	common	1.58496
chr12_753580_754926	A549	model only	3
chr12_75696569_75728744	A549	common	4.16993
chr12_75942469_75966374	A549	common	4.24793
chr12_75974046_75987641	A549	common	4.45943
chr12_76014692_76030770	A549	common	5.83289
chr12_7847063_7854772	A549	common	1.58496
chr12_78700447_78707125	A549	common	1
chr12_7933411_7935005	A549	common	2.32193
chr12_79407284_79417876	A549	common	2.32193
chr12_79417932_79427509	A549	common	3.32193
chr12_79542850_79551801	A549	common	3
chr12_7957785_7965263	A549	common	3.32193
chr12_7965425_7979932	A549	common	3.58496
chr12_79684322_79689952	A549	common	3.32193
chr12_8025156_8029069	A549	common	3.80735
chr12_8078449_8083416	A549	common	1.58496
chr12_8240014_8244574	A549	common	2.32193
chr12_8696165_8700827	A549	common	1.58496
chr12_87795631_87799063	A549	common	1
chr12_87800771_87803815	A549	common	1
chr12_87805493_87807779	A549	common	1
chr12_87811134_87822578	A549	common	2
chr12_88240820_88244877	A549	peak only	1
chr12_88246128_88248301	A549	common	1
chr12_88297361_88301916	A549	common	2.58496
chr12_88919468_88929520	A549	common	1
chr12_89159912_89167604	A549	common	2.32193
chr12_89344125_89351501	A549	model only	3.70044
chr12_89755358_89758665	A549	common	1.58496
chr12_89945605_89953155	A549	common	2.58496
chr12_92074584_92082208	A549	common	3
chr12_92108016_92113621	A549	peak only	1
chr12_92131977_92139539	A549	common	3.32193
chr12_92140655_92144719	A549	model only	4.70044
chr12_92157116_92162240	A549	common	2.32193
chr12_92591446_92599657	A549	common	3
chr12_92612079_92630899	A549	common	2.32193
chr12_92898148_92902022	A549	common	2.80735
chr12_92965414_92980942	A549	peak only	2
chr12_93311720_93320545	A549	common	2.32193
chr12_93570942_93571789	A549	common	2.80735
chr12_93621487_93627111	A549	common	2.32193
chr12_93782453_93792959	A549	common	3.70044
chr12_95097017_95108486	A549	common	2
chr12_95114469_95120771	A549	common	2.58496
chr12_95163674_95166353	A549	common	2
chr12_95168213_95171396	A549	common	1.58496
chr12_95171445_95177742	A549	common	2.58496
chr12_95178764_95184805	A549	common	1
chr12_95186032_95190498	A549	common	3.45943
chr12_95198412_95208224	A549	common	4.39232
chr12_95229362_95232805	A549	common	2
chr12_95622411_95631320	A549	common	1
chr12_95631897_95641318	A549	common	2.80735
chr12_95644948_95657196	A549	common	2.80735
chr12_95788076_95790177	A549	model only	2.80735
chr12_95794659_95798687	A549	common	2.32193
chr12_95799098_95812417	A549	common	4
chr12_96195447_96195755	A549	model only	2
chr12_96195837_96199845	A549	common	2.58496
chr12_96217352_96222327	A549	common	3.70044
chr12_96396817_96399462	A549	common	2.58496
chr12_96414265_96418367	A549	common	1
chr12_98417013_98421069	A549	common	2.58496
chr12_98489879_98493269	A549	common	3
chr12_98499466_98502017	A549	common	1.58496
chr12_98502284_98505305	A549	common	2.58496
chr12_98516579_98522397	A549	model only	2.32193
chr12_98750886_98756559	A549	common	1
chr13_100096189_100103126	A549	peak only	1.58496
chr13_102603712_102606637	A549	peak only	2
chr13_106094311_106106440	A549	common	2.80735
chr13_108911392_108926326	A549	common	2.32193
chr13_109140716_109163487	A549	common	3.16993
chr13_109262421_109277835	A549	common	3.45943
chr13_109573035_109578871	A549	common	1
chr13_109589698_109591803	A549	peak only	1
chr13_109591714_109594101	A549	common	1
chr13_109703855_109708844	A549	common	1
chr13_109867534_109871629	A549	common	2.32193
chr13_110318520_110325017	A549	common	2.58496
chr13_110337143_110351793	A549	common	2.80735
chr13_110415478_110424292	A549	common	1.58496
chr13_110494896_110511745	A549	common	2
chr13_110523605_110531331	A549	common	1.58496
chr13_110701147_110706940	A549	peak only	2.32193
chr13_110868459_110873005	A549	peak only	2
chr13_110905383_110914062	A549	common	2.58496
chr13_113184716_113189759	A549	common	1.58496
chr13_113819930_113822483	A549	common	1
chr13_114044492_114046364	A549	common	1
chr13_114063373_114069712	A549	common	3.16993
chr13_114118018_114122314	A549	common	1.58496
chr13_20117833_20129147	A549	common	2.58496
chr13_20418209_20421831	A549	peak only	1.58496
chr13_21056622_21060586	A549	common	2.58496
chr13_21068497_21072438	A549	common	2.32193
chr13_23556986_23562515	A549	common	2
chr13_24120126_24134958	A549	common	1
chr13_24144527_24155248	A549	common	1
chr13_24158544_24162827	A549	common	2.80735
chr13_26946367_26958391	A549	peak only	1.58496
chr13_26958605_26973033	A549	common	2
chr13_26974325_26987549	A549	common	3
chr13_27252528_27254203	A549	model only	1
chr13_27425639_27425998	A549	model only	1.58496
chr13_27449181_27449557	A549	common	1
chr13_27604296_27608328	A549	common	1
chr13_27952516_27960915	A549	common	4.08746
chr13_29844859_29849614	A549	model only	2.80735
chr13_29916418_29927071	A549	common	3.70044
chr13_30391223_30397114	A549	common	3.32193
chr13_30407975_30410882	A549	common	1.58496
chr13_30462092_30465253	A549	common	2.32193
chr13_30465373_30467776	A549	common	2
chr13_30732672_30747401	A549	peak only	3.45943
chr13_31044364_31049212	A549	common	2.32193
chr13_31171293_31174578	A549	peak only	1.58496
chr13_32823756_32826642	A549	common	1
chr13_33115205_33129728	A549	common	1
chr13_33211646_33220766	A549	common	1.58496
chr13_33539796_33545544	A549	common	3.16993
chr13_33639104_33646777	A549	common	1
chr13_33673905_33681613	A549	common	2.32193
chr13_34151659_34159627	A549	common	3.80735
chr13_34160977_34163732	A549	common	1
chr13_34173481_34175831	A549	common	1
chr13_36343362_36347682	A549	common	1.58496
chr13_41014049_41020929	A549	common	2.32193
chr13_41587803_41591915	A549	common	1
chr13_43814266_43817340	A549	common	1.58496
chr13_44010888_44016783	A549	common	1
chr13_44140484_44146598	A549	common	3.32193
chr13_44229447_44235279	A549	common	2.80735
chr13_44266190_44272812	A549	common	2
chr13_44298656_44315559	A549	common	4.32193
chr13_44432453_44438153	A549	common	5.88264
chr13_44709498_44717278	A549	common	2.58496
chr13_45160858_45164546	A549	common	1
chr13_45251866_45259556	A549	peak only	1
chr13_45339791_45340170	A549	model only	2
chr13_45364539_45369848	A549	common	2.58496
chr13_47999602_48007718	A549	common	1.58496
chr13_48007508_48011113	A549	common	1.58496
chr13_48229232_48229566	A549	model only	2.58496
chr13_48233613_48237584	A549	model only	3.16993
chr13_48399582_48410939	A549	common	1.58496
chr13_48411121_48413759	A549	common	1
chr13_48747554_48752180	A549	common	1.58496
chr13_49095307_49099900	A549	common	1.58496
chr13_49312424_49316025	A549	common	2.58496
chr13_49856659_49861453	A549	common	3.32193
chr13_50077324_50084603	A549	common	3.45943
chr13_50121749_50131714	A549	common	3
chr13_50207898_50209985	A549	common	1.58496
chr13_51450222_51453097	A549	common	5.55459
chr13_51641953_51646934	A549	peak only	2.58496
chr13_66993471_66997617	A549	common	2
chr13_73023785_73038585	A549	common	1
chr13_73058914_73076516	A549	common	4.80735
chr13_73134989_73144767	A549	common	3
chr13_75713043_75718491	A549	common	1.58496
chr13_79721732_79727418	A549	common	1
chr13_79932831_79940522	A549	common	2
chr13_91349033_91351173	A549	common	1.58496
chr13_93227810_93231288	A549	common	1
chr13_94547575_94550924	A549	common	2.80735
chr13_94966222_94969351	A549	common	3.32193
chr13_95098449_95103461	A549	common	2.32193
chr13_95126968_95132181	A549	common	2.58496
chr13_95253055_95261044	A549	common	3.16993
chr13_95265831_95277528	A549	common	2.80735
chr13_95279559_95283180	A549	common	1.58496
chr13_95296823_95299410	A549	common	2.58496
chr13_97139561_97144314	A549	common	2.58496
chr13_97222439_97228061	A549	common	3.70044
chr13_97240530_97262769	A549	common	3.16993
chr13_97292365_97299515	A549	common	1.58496
chr13_97304814_97311019	A549	common	1.58496
chr13_97339001_97345253	A549	common	1.58496
chr13_98473341_98491681	A549	common	3
chr13_98503147_98512921	A549	common	2
chr14_100154707_100158176	A549	peak only	1.58496
chr14_100284275_100286255	A549	common	1.58496
chr14_100405562_100411260	A549	common	2.32193
chr14_100415995_100418523	A549	common	2.58496
chr14_100436651_100442578	A549	common	2.58496
chr14_101705930_101716804	A549	common	1
chr14_101729211_101734217	A549	common	2
chr14_101807498_101812496	A549	common	4.52356
chr14_101947000_101950247	A549	common	3.58496
chr14_101965753_101982497	A549	common	3.58496
chr14_102085465_102089414	A549	common	3
chr14_102270194_102286051	A549	common	1.58496
chr14_102522963_102529389	A549	common	3.90689
chr14_102567378_102569473	A549	common	1.58496
chr14_102992818_102995755	A549	common	1
chr14_103009428_103012648	A549	common	1
chr14_103069820_103076595	A549	common	2.32193
chr14_103109484_103117988	A549	common	3.16993
chr14_103122485_103125089	A549	common	2
chr14_103252624_103255102	A549	common	1
chr14_103255194_103259580	A549	common	1
chr14_103878346_103882031	A549	common	2.58496
chr14_104664875_104668841	A549	common	2.58496
chr14_104682273_104682418	A549	model only	3
chr14_104686461_104691958	A549	common	3.32193
chr14_104693619_104699027	A549	common	2.58496
chr14_104932707_104933572	A549	common	1.58496
chr14_104966649_104976249	A549	common	5
chr14_105017332_105020058	A549	model only	2
chr14_105024090_105025008	A549	model only	2.58496
chr14_105025008_105036075	A549	common	3.45943
[truncated: 32,409 more rows]

## Sheet: Figure 3C
CE name	cell	group	linked gene number
chr10_1054730_1058851	A549	common	2
chr10_3044794_3048958	A549	common	2
chr10_3067481_3069055	A549	common	2
chr10_3069182_3075045	A549	common	3
chr10_3089740_3100359	A549	common	2
chr10_3101459_3104369	A549	common	2
chr10_3105110_3109355	A549	common	3
chr10_3247548_3251168	A549	common	1
chr10_3449899_3457543	A549	peak only	1
chr10_3463391_3479059	A549	common	1
chr10_3479443_3487763	A549	common	1
chr10_3493486_3504213	A549	common	1
chr10_3773498_3783044	A549	peak only	1
chr10_3802361_3816509	A549	common	3
chr10_4789554_4815937	A549	common	1
chr10_4825573_4827539	A549	common	5
chr10_4846580_4854824	A549	common	4
chr10_4949776_4954559	A549	common	1
chr10_4938347_4949703	A549	common	1
chr10_4996615_5005349	A549	common	2
chr10_5007419_5016818	A549	common	1
chr10_5068240_5075452	A549	common	3
chr10_5076132_5082370	A549	common	1
chr10_5091859_5100834	A549	common	3
chr10_5543646_5555273	A549	common	4
chr10_5810277_5815245	A549	common	5
chr10_6156453_6159277	A549	common	1
chr10_6162038_6166062	A549	common	5
chr10_6201735_6207687	A549	common	4
chr10_6393058_6403203	A549	common	5
chr10_7300695_7303905	A549	common	1
chr10_7309724_7313077	A549	common	1
chr10_7538321_7549503	A549	peak only	1
chr10_11792484_11800143	A549	common	4
chr10_11873362_11885353	A549	common	3
chr10_11912139_11917613	A549	common	4
chr10_12325989_12335426	A549	common	1
chr10_12403854_12406603	A549	common	1
chr10_12447240_12450056	A549	common	1
chr10_12583926_12609048	A549	common	1
chr10_12698379_12711804	A549	common	4
chr10_13699383_13713858	A549	common	1
chr10_13762313_13771929	A549	common	1
chr10_14555441_14565709	A549	common	4
chr10_14568021_14581980	A549	common	3
chr10_14604496_14610449	A549	common	4
chr10_14651315_14656270	A549	common	3
chr10_14656406_14662173	A549	common	1
chr10_14781338_14784788	A549	common	3
chr10_17058397_17069059	A549	peak only	2
chr10_17199051_17200884	A549	common	4
chr10_17211771_17221928	A549	common	5
chr10_17790278_17795321	A549	common	2
chr10_21169341_21174067	A549	peak only	3
chr10_21174187_21176799	A549	common	3
chr10_21190292_21196931	A549	common	1
chr10_21277672_21288712	A549	common	3
chr10_21326739_21338891	A549	common	5
chr10_21359928_21374657	A549	common	3
chr10_21490346_21503953	A549	common	6
chr10_21511233_21521571	A549	common	7
chr10_21531943_21535052	A549	common	3
chr10_22227844_22231377	A549	common	5
chr10_22242839_22255007	A549	common	6
chr10_22336974_22342175	A549	common	7
chr10_22614316_22635692	A549	common	1
chr10_24462279_24471828	A549	common	1
chr10_24847546_24852977	A549	common	2
chr10_24900010_24903828	A549	common	4
chr10_24920325_24923422	A549	common	1
chr10_26479390_26490686	A549	common	3
chr10_28533689_28536538	A549	common	1
chr10_29102224_29111692	A549	common	2
chr10_29657040_29662411	A549	common	1
chr10_30417208_30420303	A549	common	1
chr10_30421552_30425297	A549	common	1
chr10_30435116_30438869	A549	common	1
chr10_30733843_30740000	A549	peak only	3
chr10_31753580_31761786	A549	common	3
chr10_31862516_31869522	A549	common	2
chr10_31880321_31886268	A549	common	1
chr10_31894801_31900103	A549	common	1
chr10_31911958_31914183	A549	common	1
chr10_31934754_31949745	A549	common	3
chr10_32137728_32142119	A549	common	2
chr10_32344171_32354055	A549	common	4
chr10_32936577_32940002	A549	peak only	1
chr10_32945297_32965211	A549	common	3
chr10_32969887_32974967	A549	common	1
chr10_32978698_32987505	A549	common	4
chr10_33008924_33011684	A549	model only	3
chr10_33128098_33140205	A549	common	2
chr10_33191999_33201008	A549	common	3
chr10_33214328_33220638	A549	common	1
chr10_33234633_33243575	A549	common	1
chr10_33247236_33277770	A549	common	5
chr10_33334774_33335253	A549	model only	2
chr10_34418690_34430220	A549	common	2
chr10_34432081_34434973	A549	common	1
chr10_34489271_34496771	A549	common	2
chr10_34518110_34531199	A549	common	2
chr10_34537018_34540604	A549	common	1
chr10_34555384_34558088	A549	common	1
chr10_34709404_34712344	A549	common	1
chr10_34730354_34735972	A549	common	1
chr10_34753009_34762399	A549	common	1
chr10_35192384_35198071	A549	common	3
chr10_35420048_35426243	A549	common	1
chr10_43304113_43307950	A549	common	1
chr10_43352860_43357398	A549	common	1
chr10_43361506_43363214	A549	common	1
chr10_43393724_43401427	A549	common	3
chr10_43401293_43407245	A549	common	2
chr10_43407274_43407974	A549	model only	2
chr10_43415320_43422465	A549	common	2
chr10_46520440_46531626	A549	common	1
chr10_46536206_46545127	A549	common	1
chr10_46785535_46788008	A549	common	1
chr10_47983642_47995718	A549	common	1
chr10_50392349_50400038	A549	common	1
chr10_50414645_50420393	A549	common	1
chr10_50585584_50588642	A549	common	1
chr10_52308357_52309838	A549	common	1
chr10_57694182_57699241	A549	common	2
chr10_58411735_58416271	A549	common	1
chr10_58433961_58440331	A549	common	2
chr10_58466756_58470338	A549	common	3
chr10_58635296_58653795	A549	common	4
chr10_58854418_58858630	A549	common	2
chr10_58991307_58996292	A549	common	1
chr10_59990526_59993955	A549	common	3
chr10_60941647_60945439	A549	common	3
chr10_60955140_60957348	A549	common	2
chr10_60960611_60966063	A549	common	2
chr10_61912682_62100882	A549	common	5
chr10_63235117_63238320	A549	common	2
chr10_63264446_63272009	A549	common	2
chr10_63626828_63636555	A549	common	5
chr10_67788329_67792402	A549	common	4
chr10_67811140_67821543	A549	common	4
chr10_68073482_68074259	A549	model only	2
chr10_68088916_68089505	A549	model only	1
chr10_68089925_68101711	A549	common	5
chr10_68102008_68110550	A549	common	2
chr10_68132343_68140781	A549	common	1
chr10_69054588_69067063	A549	common	2
chr10_69221406_69227223	A549	common	2
chr10_69314349_69318705	A549	common	1
chr10_69437190_69440865	A549	common	2
chr10_69444426_69448253	A549	model only	2
chr10_71338479_71341460	A549	common	1
chr10_71375358_71380778	A549	common	3
chr10_71726163_71731279	A549	common	3
chr10_71764362_71771698	A549	common	5
chr10_71771905_71772385	A549	model only	1
chr10_71869699_71875729	A549	common	4
chr10_71887718_71896499	A549	common	7
chr10_71965431_71965669	A549	model only	1
chr10_71972750_71988723	A549	common	3
chr10_72096398_72100473	A549	common	1
chr10_72222186_72224555	A549	common	2
chr10_72241893_72249667	A549	common	3
chr10_72253987_72265402	A549	common	5
chr10_72274946_72281108	A549	common	3
chr10_72290499_72311653	A549	common	5
chr10_72314554_72337782	A549	common	9
chr10_72674879_72678054	A549	common	8
chr10_72678952_72680800	A549	common	1
chr10_72684802_72689141	A549	model only	2
chr10_72693169_72693498	A549	model only	2
chr10_73728724_73731435	A549	common	9
chr10_73886113_73903360	A549	common	5
chr10_73940034_73942358	A549	common	2
chr10_73963903_73969251	A549	common	1
chr10_73996415_74001644	A549	common	2
chr10_74054110_74059258	A549	common	1
chr10_74075311_74081472	A549	common	2
chr10_74175473_74182267	A549	common	3
chr10_74184403_74193243	A549	common	1
chr10_74826410_74827861	A549	common	3
chr10_75190605_75199444	A549	common	3
chr10_75200827_75204297	A549	common	2
chr10_75211313_75213262	A549	common	5
chr10_75222840_75228089	A549	common	3
chr10_75407762_75410507	A549	common	1
chr10_77154804_77166378	A549	common	1
chr10_78963205_78967387	A549	common	1
chr10_78971144_78979993	A549	common	2
chr10_79070047_79075388	A549	common	1
chr10_79093339_79096190	A549	common	1
chr10_79110934_79115844	A549	common	2
chr10_79143712_79161024	A549	common	3
chr10_79176819_79187392	A549	common	1
chr10_80190919_80204531	A549	common	3
chr10_80455267_80457091	A549	model only	2
chr10_80497073_80513985	A549	common	2
chr10_87079410_87086662	A549	common	9
chr10_88880740_88884809	A549	model only	2
chr10_89260186_89265160	A549	common	3
chr10_89273943_89280690	A549	common	3
chr10_89300374_89305028	A549	common	2
chr10_89328336_89334824	A549	model only	4
chr10_89348444_89354334	A549	common	3
chr10_89552314_89555346	A549	common	1
chr10_90927768_90934601	A549	common	2
chr10_91587548_91594362	A549	common	4
chr10_91595129_91600926	A549	common	1
chr10_91601889_91606332	A549	common	1
chr10_91607408_91615034	A549	common	2
chr10_92590150_92598968	A549	common	4
chr10_92690959_92692578	A549	model only	2
chr10_92818764_92823660	A549	common	3
chr10_92845612_92851460	A549	common	5
chr10_93375758_93378651	A549	common	1
chr10_93382174_93385713	A549	peak only	2
chr10_93430651_93449371	A549	common	3
chr10_93452699_93480010	A549	common	6
chr10_94004423_94008341	A549	common	1
chr10_94027419_94028605	A549	common	1
chr10_94026312_94027374	A549	peak only	1
chr10_95226776_95233157	A549	common	2
chr10_95259342_95262646	A549	common	1
chr10_95262664_95270529	A549	common	1
chr10_95271411_95277716	A549	common	2
chr10_96089104_96091163	A549	common	3
chr10_96118592_96119562	A549	common	1
chr10_96130994_96131321	A549	common	4
chr10_97399309_97402284	A549	common	8
chr10_97537865_97545100	A549	peak only	3
chr10_97573538_97576644	A549	common	8
chr10_97683298_97686236	A549	common	4
chr10_97812310_97813886	A549	common	1
chr10_97839396_97844801	A549	common	3
chr10_97867969_97870423	A549	common	2
chr10_97880504_97891264	A549	common	11
chr10_99707239_99710639	A549	common	3
chr10_99775333_99779378	A549	model only	6
chr10_99783648_99786416	A549	model only	5
chr10_99917552_99918874	A549	common	1
chr10_99926296_99934403	A549	common	2
chr10_99962190_99969069	A549	common	5
chr10_99975566_99980031	A549	common	2
chr10_100002059_100008942	A549	common	2
chr10_100368987_100376020	A549	common	6
chr10_101041478_101044378	A549	common	6
chr10_101064639_101068062	A549	common	3
chr10_102112609_102119331	A549	common	10
chr10_102134158_102134539	A549	common	1
chr10_102395110_102397234	A549	model only	8
chr10_102398659_102400278	A549	common	5
chr10_102449075_102450539	A549	common	6
chr10_102602176_102606604	A549	common	3
chr10_102645508_102647089	A549	model only	6
chr10_103152338_103156145	A549	common	2
chr10_103166656_103174593	A549	common	1
chr10_103178911_103193292	A549	common	8
chr10_103196058_103199131	A549	common	2
chr10_103227613_103235778	A549	common	3
chr10_103237059_103242878	A549	common	5
chr10_103756653_103760521	A549	common	2
chr10_103887401_103897905	A549	common	4
chr10_103907027_103912803	A549	common	6
chr10_104089245_104095211	A549	peak only	1
chr10_104109222_104111705	A549	common	2
chr10_104253532_104257739	A549	common	8
chr10_104317505_104334459	A549	common	4
chr10_110226073_110232900	A549	common	2
chr10_110352169_110363397	A549	common	2
chr10_110391768_110405868	A549	common	3
chr10_110405865_110435515	A549	common	7
chr10_110454623_110466353	A549	common	1
chr10_110485296_110489690	A549	common	1
chr10_110489898_110494183	A549	common	1
chr10_110498911_110505143	A549	common	2
chr10_110630063_110631725	A549	common	1
chr10_110628137_110629935	A549	common	1
chr10_110640364_110641287	A549	common	1
chr10_110671846_110672934	A549	common	4
chr10_110872819_110874312	A549	model only	4
chr10_112897998_112900042	A549	common	2
chr10_112903346_112906224	A549	common	2
chr10_112913406_112917114	A549	common	2
chr10_112951364_112960990	A549	common	2
chr10_113050167_113063377	A549	common	2
chr10_113068919_113076548	A549	common	1
chr10_113083837_113090485	A549	common	2
chr10_114319474_114323102	A549	peak only	1
chr10_114366156_114369384	A549	common	1
chr10_114517439_114523827	A549	common	1
chr10_114629202_114636351	A549	common	1
chr10_114853638_114859880	A549	common	2
chr10_114913988_114921191	A549	common	1
chr10_116741195_116743929	A549	common	5
chr10_116946712_116949217	A549	common	3
chr10_117344809_117346502	A549	common	1
chr10_117341763_117344640	A549	common	1
chr10_117359123_117368859	A549	common	1
chr10_118752667_118754244	A549	model only	1
chr10_119111076_119115386	A549	common	3
chr10_119304745_119308044	A549	common	2
chr10_119313556_119319566	A549	common	1
chr10_119488871_119490428	A549	peak only	1
chr10_119652389_119659556	A549	common	3
chr10_119662304_119670090	A549	common	2
chr10_119678035_119683040	A549	common	2
chr10_122054234_122058019	A549	common	1
chr10_122059147_122065376	A549	common	2
chr10_122067198_122070944	A549	common	1
chr10_122100270_122104740	A549	common	2
chr10_122111054_122117112	A549	common	4
chr10_122126044_122128679	A549	common	2
chr10_122306177_122312597	A549	common	2
chr10_122859771_122867765	A549	common	2
chr10_123994280_123998842	A549	common	5
chr10_125033754_125041618	A549	common	1
chr10_125043896_125048256	A549	common	2
chr10_125082858_125087711	A549	common	2
chr10_125118877_125126405	A549	common	1
chr10_125144051_125159377	A549	common	3
chr10_125159393_125160152	A549	common	2
chr10_127146613_127153756	A549	common	2
chr10_132308107_132309169	A549	common	2
chr10_132318072_132323738	A549	common	2
chr10_132442852_132448619	A549	common	4
chr10_132514902_132519594	A549	common	2
chr11_352155_356547	A549	common	12
chr11_502196_505784	A549	model only	2
chr11_516592_518773	A549	common	2
chr11_704202_706075	A549	common	4
chr11_748416_749351	A549	model only	2
chr11_761301_764702	A549	common	5
chr11_833904_836167	A549	model only	8
chr11_910924_912185	A549	common	4
chr11_926291_927625	A549	common	2
chr11_925882_926224	A549	common	2
chr11_935714_947402	A549	common	1
chr11_1545342_1550073	A549	common	1
chr11_1557519_1560571	A549	common	1
chr11_1770359_1774567	A549	common	4
chr11_2075394_2079633	A549	common	3
chr11_2900731_2904926	A549	common	3
chr11_2910418_2915059	A549	common	3
chr11_2939104_2942188	A549	common	2
chr11_3047484_3055344	A549	common	3
chr11_3807684_3809272	A549	common	3
chr11_3901279_3909286	A549	common	5
chr11_7571502_7581195	A549	common	3
chr11_7591618_7608409	A549	common	2
chr11_7984473_7989182	A549	common	5
chr11_8686614_8690365	A549	common	9
chr11_9360251_9366383	A549	common	5
chr11_9385767_9386852	A549	model only	3
chr11_9562968_9570630	A549	common	2
chr11_9574673_9579789	A549	model only	4
chr11_9607229_9619351	A549	common	7
chr11_9715597_9723683	A549	common	2
chr11_9735724_9742898	A549	common	3
chr11_9751494_9773053	A549	common	4
chr11_9848963_9865131	A549	common	3
chr11_9890777_9911481	A549	common	3
chr11_10291637_10296650	A549	common	6
chr11_10309343_10310960	A549	model only	2
chr11_10316704_10327332	A549	common	3
chr11_10653806_10662322	A549	common	3
chr11_10857486_10857740	A549	model only	4
chr11_10929397_10935422	A549	common	5
chr11_11974751_11982214	A549	common	3
chr11_12040568_12052594	A549	common	4
chr11_12063428_12070744	A549	common	1
chr11_12071044_12090996	A549	common	6
chr11_12155723_12185096	A549	common	2
chr11_12280963_12289246	A549	common	3
chr11_12675421_12699251	A549	common	4
chr11_12716201_12730003	A549	common	1
chr11_12759964_12772527	A549	common	1
chr11_12797937_12812071	A549	common	1
chr11_13211461_13221181	A549	common	2
chr11_13336059_13341352	A549	common	3
chr11_14356745_14359822	A549	common	2
chr11_14418548_14426320	A549	common	2
chr11_14443843_14451148	A549	common	2
chr11_16921541_16926870	A549	common	4
chr11_17272440_17281663	A549	common	3
chr11_18382255_18385845	A549	common	7
chr11_18395651_18395980	A549	model only	6
chr11_18396239_18397177	A549	common	6
chr11_18406284_18409259	A549	common	2
chr11_18530163_18532437	A549	common	2
chr11_19678880_19681882	A549	peak only	1
chr11_19710276_19712779	A549	common	1
chr11_19974527_19981957	A549	common	1
chr11_20021370_20026055	A549	common	1
chr11_27204659_27220258	A549	peak only	1
chr11_27384059_27386484	A549	common	1
chr11_27387189_27403680	A549	common	2
chr11_27450234_27471413	A549	common	2
chr11_27694996_27702955	A549	common	5
chr11_27930623_27938820	A549	common	3
chr11_33040567_33041141	A549	model only	2
chr11_33042438_33047261	A549	common	3
chr11_33632372_33637205	A549	common	5
chr11_33688112_33698702	A549	common	7
chr11_33720115_33721462	A549	model only	1
chr11_34052745_34054129	A549	model only	2
chr11_34202529_34207462	A549	common	1
chr11_34231584_34236124	A549	common	1
chr11_34240776_34246402	A549	common	1
chr11_34272743_34277759	A549	common	1
chr11_34315032_34320037	A549	common	1
chr11_34338766_34347978	A549	common	1
chr11_34425147_34429016	A549	common	3
chr11_34584886_34589460	A549	common	2
chr11_34597429_34606953	A549	common	3
chr11_34623091_34646633	A549	common	2
chr11_34649342_34657819	A549	common	3
chr11_34677796_34686697	A549	common	3
chr11_35002936_35015903	A549	common	2
chr11_35028708_35034541	A549	common	2
chr11_35076102_35086398	A549	common	1
chr11_35139887_35146054	A549	model only	2
chr11_35333751_35339750	A549	common	1
chr11_35578696_35582198	A549	common	1
chr11_35627588_35633104	A549	peak only	1
chr11_36145248_36152795	A549	common	3
chr11_36369929_36379904	A549	common	3
chr11_36452394_36457367	A549	common	2
chr11_44861496_44864082	A549	common	2
chr11_45272241_45273678	A549	common	1
chr11_46236051_46244957	A549	common	7
chr11_46246319_46251858	A549	peak only	1
chr11_46272101_46274611	A549	peak only	2
chr11_46551395_46562791	A549	common	4
chr11_47060215_47061897	A549	common	2
chr11_47256917_47260630	A549	common	9
chr11_47270161_47270419	A549	model only	5
chr11_47408620_47410384	A549	common	2
chr11_47408213_47408426	A549	model only	1
chr11_47507918_47517273	A549	common	2
chr11_47549807_47553185	A549	common	5
chr11_47855533_47866072	A549	common	3
chr11_47981445_48003021	A549	common	3
chr11_56904885_56921204	A549	common	4
chr11_57310028_57312365	A549	common	4
chr11_57321226_57323664	A549	common	4
chr11_57760394_57765920	A549	common	7
chr11_57769238_57795751	A549	common	10
chr11_59536027_59539104	A549	common	5
chr11_59543995_59553547	A549	common	2
chr11_59559517_59563159	A549	common	4
chr11_59555304_59558791	A549	common	2
chr11_59564852_59566973	A549	common	3
chr11_59754139_59757889	A549	common	3
chr11_61335573_61337241	A549	common	5
chr11_61693351_61702439	A549	common	3
chr11_61753652_61758399	A549	common	3
chr11_61814010_61818562	A549	common	14
chr11_61819312_61821643	A549	common	2
chr11_61960333_61966499	A549	common	6
chr11_62424364_62430098	A549	common	4
chr11_62479265_62481894	A549	common	5
chr11_62496177_62503121	A549	peak only	4
chr11_62506352_62510909	A549	common	1
chr11_62537275_62549789	A549	common	8
chr11_62550814_62555195	A549	common	9
chr11_62559255_62563659	A549	common	9
chr11_62857108_62862615	A549	peak only	12
chr11_62879005_62884543	A549	common	15
chr11_63665354_63670919	A549	common	3
chr11_63857444_63860335	A549	common	1
chr11_63886169_63890449	A549	common	2
chr11_64242098_64243373	A549	model only	4
chr11_64271067_64272665	A549	common	13
chr11_64275305_64278242	A549	common	10
chr11_64331016_64333658	A549	common	9
chr11_64334163_64337004	A549	common	5
chr11_64341966_64342922	A549	common	10
chr11_64848196_64871737	A549	common	9
chr11_64841752_64843647	A549	common	4
chr11_64878740_64881584	A549	common	3
chr11_64876083_64878588	A549	common	2
chr11_65004674_65008798	A549	common	5
chr11_65181628_65184910	A549	common	9
chr11_65274519_65281431	A549	common	8
chr11_65289581_65294574	A549	common	3
chr11_65370293_65372824	A549	common	1
chr11_65380042_65382456	A549	model only	1
chr11_65415915_65433697	A549	common	13
chr11_65452218_65458201	A549	common	1
chr11_65470291_65511515	A549	common	18
chr11_65539853_65542423	A549	common	3
chr11_65553462_65557870	A549	common	3
chr11_65577061_65578536	A549	common	3
chr11_65813635_65818265	A549	common	6
chr11_65858383_65860754	A549	model only	19
chr11_65893487_65899372	A549	model only	9
chr11_65903615_65904700	A549	model only	3
chr11_66111331_66122821	A549	common	2
chr11_66724982_66728168	A549	common	2
chr11_66879512_66885045	A549	common	5
chr11_66885042_66888716	A549	common	9
chr11_66930803_66938058	A549	common	1
chr11_66949049_66953068	A549	common	3
chr11_66967142_66972258	A549	common	5
chr11_67238794_67243244	A549	common	5
chr11_67344283_67347619	A549	common	10
chr11_67352081_67355948	A549	common	8
chr11_67377188_67382757	A549	common	7
chr11_67390584_67392958	A549	common	6
chr11_67463052_67464750	A549	common	6
chr11_67481630_67486151	A549	peak only	10
chr11_67560887_67566458	A549	common	1
chr11_68001230_68003947	A549	common	1
chr11_68015596_68021421	A549	common	3
chr11_68144473_68147806	A549	common	2
chr11_68296405_68303856	A549	common	4
chr11_68352650_68355675	A549	common	2
chr11_69118083_69125629	A549	common	5
chr11_69130469_69133083	A549	common	3
chr11_69272339_69279272	A549	common	1
chr11_69279759_69282675	A549	common	1
chr11_69295336_69295581	A549	model only	3
chr11_69350673_69354297	A549	common	2
chr11_69433756_69438916	A549	common	1
chr11_69652702_69656290	A549	common	3
chr11_70225032_70227130	A549	common	1
chr11_71943299_71949728	A549	common	6
chr11_72038089_72044060	A549	common	6
chr11_72065588_72074886	A549	common	5
chr11_72720394_72723631	A549	common	4
chr11_72805606_72808789	A549	common	1
chr11_73237333_73246395	A549	common	3
chr11_73309335_73310450	A549	model only	3
chr11_73778003_73781303	A549	common	5
chr11_73789006_73789361	A549	model only	4
chr11_74034861_74038266	A549	peak only	1
chr11_74131438_74148340	A549	common	3
chr11_74590812_74594034	A549	common	4
chr11_74670931_74675629	A549	common	4
chr11_74693536_74700227	A549	common	1
chr11_75325058_75329879	A549	common	1
chr11_75370814_75373459	A549	common	1
chr11_75384770_75390356	A549	common	2
chr11_75400530_75401500	A549	common	3
chr11_75417007_75423650	A549	common	4
chr11_75563261_75564261	A549	model only	2
chr11_75582305_75585402	A549	common	4
chr11_76766548_76775783	A549	common	2
chr11_76763251_76764906	A549	common	1
chr11_76783287_76791141	A549	common	1
chr11_78038294_78041619	A549	common	4
chr11_79085108_79089997	A549	common	1
chr11_83042134_83046449	A549	common	3
chr11_83158348_83162395	A549	model only	2
chr11_85662135_85666866	A549	common	6
chr11_85712065_85721084	A549	common	4
chr11_85826240_85832870	A549	common	3
chr11_85843251_85846393	A549	common	4
chr11_86040830_86045524	A549	common	2
chr11_86061949_86068863	A549	model only	4
chr11_86160817_86164637	A549	common	2
chr11_86191832_86194955	A549	common	3
chr11_86242050_86247254	A549	common	7
chr11_86455844_86461735	A549	common	2
chr11_86482355_86487645	A549	common	3
chr11_86521057_86526284	A549	common	2
chr11_86573362_86581132	A549	common	1
chr11_86586566_86598040	A549	common	2
chr11_86668571_86671629	A549	model only	2
chr11_86691630_86700145	A549	common	2
chr11_86715034_86722831	A549	common	1
chr11_86729860_86749546	A549	common	2
chr11_86800582_86808037	A549	common	2
chr11_87003115_87007941	A549	common	2
chr11_88101862_88107897	A549	common	1
chr11_88334986_88339098	A549	peak only	2
chr11_93737077_93738576	A549	common	3
chr11_94129887_94131905	A549	model only	1
chr11_94730804_94739572	A549	common	1
chr11_96133382_96164954	A549	common	4
chr11_96233396_96250133	A549	common	3
chr11_96302181_96319726	A549	common	4
chr11_100679645_100684184	A549	common	1
chr11_100688295_100689149	A549	model only	1
chr11_100733646_100743576	A549	common	4
chr11_100772808_100779531	A549	common	2
chr11_100806769_100812642	A549	common	3
chr11_101860395_101865184	A549	peak only	3
chr11_101865598_101869374	A549	common	2
chr11_101869664_101871529	A549	common	2
chr11_102006090_102009504	A549	common	5
chr11_102267405_102268714	A549	common	5
chr11_102550051_102557184	A549	common	2
chr11_102562247_102566494	A549	common	1
chr11_103618391_103640004	A549	common	2
chr11_107838753_107843848	A549	common	3
chr11_108120690_108122723	A549	common	3
chr11_108926460_108934281	A549	common	1
chr11_110146364_110150424	A549	common	2
chr11_110199264_110201482	A549	common	3
chr11_110293106_110295327	A549	common	1
chr11_110372417_110374508	A549	common	2
chr11_112127583_112130347	A549	common	2
chr11_112155342_112162193	A549	common	6
chr11_112162870_112163094	A549	model only	3
chr11_114279695_114283325	A549	common	1
chr11_114283324_114302050	A549	common	4
chr11_115174787_115272420	A549	common	1
chr11_115272644_115308971	A549	common	1
chr11_117070106_117076004	A549	common	1
chr11_118607508_118609820	A549	common	3
chr11_118908530_118922147	A549	common	6
chr11_118907171_118908588	A549	common	2
chr11_119093139_119094426	A549	common	7
chr11_119103263_119103617	A549	model only	3
chr11_119106012_119107305	A549	common	4
chr11_119614241_119617161	A549	common	1
chr11_120326394_120327991	A549	model only	1
chr11_120337425_120341763	A549	peak only	1
chr11_122579618_122584163	A549	common	1
chr11_122640356_122644840	A549	common	2
chr11_122644759_122648307	A549	common	2
chr11_122656797_122657707	A549	model only	3
chr11_123060184_123062176	A549	common	4
chr11_123142843_123147025	A549	common	2
chr11_123428610_123443042	A549	common	1
chr11_123446195_123462368	A549	common	1
chr11_123464601_123477125	A549	common	3
chr11_124745979_124747070	A549	common	2
chr11_126338324_126343827	A549	common	1
chr11_128204806_128212813	A549	common	1
chr11_128485939_128511202	A549	common	1
chr11_128516660_128534616	A549	common	1
chr11_129187852_129193138	A549	common	1
chr11_129859542_129864964	A549	common	4
chr11_130894649_130900873	A549	common	2
chr12_569386_577320	A549	common	3
chr12_609209_613608	A549	common	2
chr12_629990_635376	A549	common	4
chr12_641398_647752	A549	common	3
chr12_753580_754926	A549	model only	2
chr12_1498490_1502355	A549	common	1
chr12_1604230_1609584	A549	common	1
chr12_1689580_1693404	A549	common	6
chr12_4024607_4031359	A549	common	2
chr12_4031471_4034581	A549	common	2
chr12_6092253_6094760	A549	common	2
chr12_6206686_6238916	A549	common	3
chr12_6271227_6282683	A549	common	3
chr12_6291997_6298443	A549	common	3
chr12_6329748_6341083	A549	common	15
chr12_6345119_6348414	A549	model only	7
chr12_6358493_6365285	A549	common	8
chr12_6367118_6371537	A549	common	8
chr12_6382961_6386468	A549	common	7
chr12_6391618_6396148	A549	common	5
chr12_6535525_6536092	A549	model only	8
chr12_6538098_6543411	A549	common	13
chr12_6602425_6606364	A549	model only	4
chr12_6903882_6905721	A549	common	7
chr12_6925499_6927994	A549	common	7
chr12_6936494_6939095	A549	common	6
chr12_6948610_6966186	A549	common	13
chr12_7430104_7436724	A549	common	1
chr12_7847063_7854772	A549	common	1
chr12_8025156_8029069	A549	common	5
chr12_8078449_8083416	A549	common	2
chr12_8696165_8700827	A549	common	3
chr12_10360572_10369122	A549	common	1
chr12_10714923_10722110	A549	common	4
chr12_12213482_12218476	A549	common	2
chr12_12395927_12409492	A549	common	1
chr12_12532252_12535004	A549	common	1
chr12_12537549_12541659	A549	common	2
chr12_12580630_12588642	A549	common	1
chr12_12713431_12722879	A549	common	2
chr12_12783589_12789885	A549	common	8
chr12_12799565_12809575	A549	common	8
chr12_12815250_12826260	A549	common	2
chr12_12833133_12843767	A549	common	3
chr12_12867878_12888385	A549	common	4
chr12_12977789_12981359	A549	common	2
chr12_13095746_13102409	A549	common	4
chr12_13112438_13138306	A549	common	4
chr12_13168861_13185548	A549	common	1
chr12_13197874_13216615	A549	common	6
chr12_13938774_13942586	A549	common	1
chr12_13944755_13955144	A549	common	4
chr12_14255132_14263459	A549	common	3
chr12_14382044_14393161	A549	common	2
chr12_14768776_14770075	A549	common	5
chr12_15626701_15639492	A549	common	2
chr12_15661695_15665124	A549	common	2
chr12_15710340_15715340	A549	common	2
chr12_15774735_15783553	A549	common	1
chr12_15786029_15790705	A549	common	2
chr12_19429838_19438618	A549	common	2
chr12_19438799_19442547	A549	common	4
chr12_20488586_20495786	A549	common	1
chr12_25331036_25336118	A549	common	4
chr12_25383574_25389303	A549	common	8
chr12_25959235_25964682	A549	model only	2
chr12_26267796_26280214	A549	common	3
chr12_27524522_27526691	A549	model only	5
chr12_27545441_27586405	A549	common	2
chr12_27963257_27970449	A549	common	4
chr12_28020957_28028884	A549	common	3
chr12_28029084_28036538	A549	common	1
chr12_28189294_28192983	A549	common	4
chr12_30792100_30797892	A549	common	2
chr12_31319955_31326057	A549	common	2
chr12_31488733_31499220	A549	common	1
chr12_31499157_31499759	A549	common	1
chr12_31505840_31509664	A549	common	1
chr12_31515735_31527702	A549	common	5
chr12_31732133_31738042	A549	model only	2
chr12_31742315_31754244	A549	common	6
chr12_32050505_32055326	A549	common	1
chr12_32113632_32117976	A549	common	3
chr12_32434257_32438945	A549	common	2
chr12_38136626_38139536	A549	common	1
chr12_45230748_45239266	A549	common	4
chr12_45730867_45732747	A549	common	2
chr12_45986235_45990708	A549	common	6
chr12_46379674_46393518	A549	common	4
chr12_47032768_47040772	A549	common	3
chr12_47075319_47076494	A549	model only	3
chr12_47082991_47089393	A549	model only	2
chr12_47092398_47098631	A549	common	2
chr12_47187755_47195739	A549	common	2
chr12_47204954_47209765	A549	peak only	2
chr12_47211474_47226902	A549	common	2
chr12_47754953_47766593	A549	common	5
chr12_47806666_47815622	A549	common	2
chr12_47816755_47819625	A549	common	2
chr12_47819717_47829998	A549	common	5
chr12_49199899_49203270	A549	common	3
chr12_49229898_49236425	A549	common	8
chr12_49258993_49270515	A549	common	16
chr12_49501000_49513352	A549	common	4
chr12_49738127_49743337	A549	common	21
chr12_50207513_50225933	A549	peak only	7
chr12_50238777_50245130	A549	common	1
chr12_50245446_50260897	A549	common	3
chr12_50529523_50535572	A549	common	1
chr12_50536324_50544396	A549	peak only	2
chr12_50567850_50576742	A549	common	1
chr12_50764782_50766471	A549	common	5
chr12_50782826_50791864	A549	common	2
chr12_51019010_51027327	A549	common	4
chr12_51307043_51310043	A549	common	6
chr12_51318054_51323222	A549	common	2
chr12_51366938_51373307	A549	common	8
chr12_52023842_52027277	A549	common	7
chr12_52030796_52037143	A549	common	2
chr12_52037227_52039491	A549	common	2
chr12_52043345_52046851	A549	common	1
chr12_52048431_52056324	A549	common	5
chr12_52060033_52065452	A549	common	2
chr12_52070453_52070606	A549	model only	2
chr12_52142038_52158112	A549	common	11
chr12_52180396_52190960	A549	common	3
chr12_52195334_52211680	A549	common	3
chr12_52233524_52239046	A549	model only	4
chr12_52242054_52246291	A549	common	4
chr12_52276431_52290532	A549	common	8
chr12_52869699_52876451	A549	common	5
chr12_52893508_52917191	A549	common	10
chr12_52922201_52929539	A549	common	3
chr12_52940452_52945714	A549	common	2
chr12_52962953_52980982	A549	common	4
chr12_52991159_52994598	A549	common	2
chr12_53047972_53050668	A549	model only	5
chr12_53218904_53225759	A549	common	12
chr12_53368175_53374676	A549	common	7
chr12_53381182_53381452	A549	model only	2
chr12_53491938_53494973	A549	common	4
chr12_53557873_53564394	A549	common	5
chr12_53656493_53661275	A549	common	6
chr12_53796598_53800227	A549	common	3
chr12_53998895_54001759	A549	common	8
chr12_54017940_54020711	A549	model only	10
chr12_54025273_54029317	A549	common	6
chr12_54052207_54055039	A549	common	6
chr12_54256822_54263796	A549	common	3
chr12_54325041_54333778	A549	common	5
chr12_54322678_54324828	A549	common	4
chr12_54355679_54361765	A549	peak only	6
chr12_55726280_55728699	A549	model only	8
chr12_56078101_56087821	A549	common	7
chr12_56119522_56121253	A549	peak only	6
chr12_56128152_56130910	A549	common	12
chr12_56123743_56128017	A549	common	13
chr12_56523871_56532170	A549	common	1
chr12_56628101_56631112	A549	common	7
chr12_56633274_56635044	A549	common	2
chr12_56635088_56635801	A549	model only	4
chr12_56686972_56687351	A549	model only	5
chr12_56720359_56727854	A549	common	11
chr12_57076181_57078878	A549	common	8
chr12_57079021_57080551	A549	common	7
chr12_57109814_57113083	A549	common	10
chr12_57933428_57937661	A549	common	1
chr12_57938977_57942822	A549	common	4
chr12_58423041_58428561	A549	common	1
chr12_62601203_62607849	A549	common	3
chr12_62638790_62642501	A549	common	1
chr12_62697354_62705796	A549	common	1
chr12_62710778_62727580	A549	common	1
chr12_62727683_62737521	A549	common	2
chr12_62756532_62762813	A549	common	1
chr12_62781589_62789514	A549	common	3
chr12_62858258_62864513	A549	common	1
chr12_62864870_62868618	A549	common	1
chr12_63844826_63849352	A549	common	2
chr12_63859886_63864777	A549	common	1
chr12_63888681_63891487	A549	common	2
chr12_63897237_63902878	A549	common	1
chr12_63913609_63925371	A549	common	4
chr12_64079655_64084742	A549	peak only	1
chr12_64085247_64093358	A549	common	2
chr12_64177422_64185244	A549	common	2
chr12_64610524_64620789	A549	common	1
chr12_64607747_64610377	A549	common	3
chr12_64620882_64629469	A549	common	3
chr12_64664495_64683693	A549	common	4
chr12_65735817_65744683	A549	common	2
chr12_65825562_65839483	A549	common	1
chr12_68355657_68368948	A549	common	4
chr12_68786198_68788942	A549	common	3
chr12_68809186_68809539	A549	model only	4
chr12_69566719_69571907	A549	common	3
chr12_75696569_75728744	A549	common	1
chr12_75942469_75966374	A549	common	1
chr12_75974046_75987641	A549	common	2
chr12_76014692_76030770	A549	common	8
chr12_78700447_78707125	A549	common	1
chr12_79407284_79417876	A549	common	2
chr12_79417932_79427509	A549	common	3
chr12_79542850_79551801	A549	common	2
chr12_87800771_87803815	A549	common	2
chr12_88297361_88301916	A549	common	1
chr12_89159912_89167604	A549	common	1
chr12_89344125_89351501	A549	model only	1
chr12_92074584_92082208	A549	common	1
chr12_92108016_92113621	A549	peak only	1
chr12_92131977_92139539	A549	common	1
chr12_92140655_92144719	A549	model only	3
chr12_92898148_92902022	A549	common	4
chr12_93311720_93320545	A549	common	3
chr12_93570942_93571789	A549	common	1
chr12_93621487_93627111	A549	common	2
chr12_93782453_93792959	A549	common	3
chr12_95097017_95108486	A549	common	1
chr12_95114469_95120771	A549	common	2
chr12_95163674_95166353	A549	common	2
chr12_95168213_95171396	A549	common	1
chr12_95171445_95177742	A549	common	2
chr12_95178764_95184805	A549	common	1
chr12_95186032_95190498	A549	common	2
chr12_95198412_95208224	A549	common	2
chr12_95229362_95232805	A549	common	3
chr12_95631897_95641318	A549	common	3
chr12_95644948_95657196	A549	common	3
chr12_96195447_96195755	A549	model only	2
chr12_96195837_96199845	A549	common	2
chr12_96217352_96222327	A549	common	4
chr12_96396817_96399462	A549	common	3
chr12_98417013_98421069	A549	common	2
chr12_98489879_98493269	A549	common	2
chr12_98499466_98502017	A549	common	1
chr12_98502284_98505305	A549	common	2
chr12_98750886_98756559	A549	common	1
chr12_103797797_103806544	A549	common	2
chr12_103854957_103861980	A549	common	3
chr12_103931287_103932516	A549	model only	4
chr12_103955648_103959663	A549	common	5
chr12_104119998_104124971	A549	common	3
chr12_104175944_104184681	A549	common	8
chr12_104217359_104229507	A549	common	5
chr12_104216814_104217261	A549	model only	1
chr12_104253651_104259451	A549	common	1
chr12_104270475_104274555	A549	common	1
chr12_104274809_104300715	A549	common	8
chr12_104456300_104462149	A549	common	3
chr12_104585427_104592751	A549	common	1
chr12_104600663_104607207	A549	common	1
chr12_105211401_105217688	A549	common	2
chr12_105313670_105336352	A549	common	2
chr12_105416505_105422504	A549	common	3
chr12_105558724_105565126	A549	common	2
chr12_106020735_106024853	A549	common	1
chr12_106028136_106033883	A549	common	1
chr12_106089922_106092270	A549	common	1
chr12_106104878_106109727	A549	common	1
chr12_106111885_106116044	A549	common	3
chr12_106121438_106128201	A549	common	2
chr12_106130271_106137816	A549	common	3
chr12_106765726_106770665	A549	common	1
chr12_107319990_107323380	A549	common	2
chr12_107327004_107333404	A549	common	2
chr12_107335306_107338804	A549	common	1
chr12_107343092_107346355	A549	common	1
chr12_107347384_107353655	A549	common	1
chr12_107378310_107381992	A549	common	1
chr12_108564542_108569886	A549	common	2
chr12_108662899_108668227	A549	common	3
chr12_108684820_108702920	A549	common	5
chr12_108720473_108730497	A549	common	4
chr12_108801305_108807456	A549	common	3
chr12_108819484_108835877	A549	common	5
chr12_108836140_108844774	A549	common	3
chr12_108850788_108855898	A549	model only	5
chr12_109456841_109465258	A549	common	3
chr12_109887039_109890847	A549	common	6
chr12_110099728_110101153	A549	peak only	3
chr12_110104452_110112645	A549	common	2
chr12_110125355_110128305	A549	model only	1
chr12_110210897_110212921	A549	common	2
chr12_110223054_110225378	A549	common	1
chr12_110233746_110235998	A549	common	1
chr12_110245663_110250812	A549	common	3
chr12_110265997_110268675	A549	common	1
chr12_110268643_110271636	A549	common	2
chr12_110281756_110285857	A549	model only	2
chr12_110542283_110547390	A549	peak only	1
chr12_110560085_110571305	A549	peak only	4
chr12_111568385_111572917	A549	common	1
chr12_111594648_111598674	A549	common	3
chr12_111772177_111778737	A549	common	2
chr12_112095505_112099272	A549	peak only	3
chr12_112832578_112843039	A549	common	2
chr12_113191616_113199337	A549	common	4
chr12_114655362_114658604	A549	common	1
chr12_114667599_114673989	A549	common	1
chr12_116141559_116145046	A549	common	1
chr12_116431097_116435962	A549	common	2
chr12_116491403_116509748	A549	common	1
chr12_116816898_116820849	A549	common	2
chr12_117139358_117145149	A549	common	1
chr12_117146542_117150119	A549	common	1
chr12_117683527_117688731	A549	common	2
chr12_118050765_118055215	A549	common	1
chr12_118058747_118061126	A549	common	4
chr12_118334429_118338657	A549	common	1
chr12_118354401_118363221	A549	common	4
chr12_120115439_120116463	A549	common	3
chr12_120227601_120240064	A549	common	8
chr12_120289460_120294112	A549	common	13
chr12_120528168_120530464	A549	common	5
chr12_120983262_120984919	A549	common	4
chr12_121687078_121688164	A549	common	4
chr12_121746476_121750942	A549	common	2
chr12_121771623_121776968	A549	common	2
chr12_121783139_121800712	A549	common	8
chr12_121922784_121928442	A549	common	4
chr12_122022433_122027427	A549	common	6
chr12_122062015_122066340	A549	common	2
chr12_122085530_122095672	A549	common	1
chr12_122095860_122101427	A549	common	1
chr12_122106373_122115156	A549	common	3
chr12_122364980_122370231	A549	common	4
chr12_122394069_122408208	A549	common	9
chr12_122419972_122421513	A549	model only	2
chr12_122462232_122472928	A549	common	8
chr12_122677401_122681164	A549	common	6
chr12_122885814_122894867	A549	common	6
chr12_123125047_123136667	A549	common	7
chr12_123138636_123145543	A549	common	4
chr12_123363203_123363847	A549	model only	3
chr12_123385233_123388814	A549	common	3
chr12_124365366_124370984	A549	common	1
chr12_124379198_124383096	A549	common	2
chr12_124383848_124394620	A549	common	3
chr12_124421999_124424228	A549	common	1
chr12_124503878_124515302	A549	peak only	2
chr12_124515678_124521486	A549	common	1
chr12_124913520_124916194	A549	model only	5
chr12_124936489_124941792	A549	common	2
chr12_127081846_127084667	A549	common	1
chr12_131859105_131863220	A549	common	2
chr12_131863367_131866360	A549	common	3
chr12_131869290_131873694	A549	common	1
chr12_131895641_131897302	A549	model only	1
chr12_132443701_132447283	A549	common	2
chr13_20117833_20129147	A549	common	1
chr13_20418209_20421831	A549	peak only	2
chr13_21056622_21060586	A549	common	2
chr13_21068497_21072438	A549	common	2
chr13_23556986_23562515	A549	common	1
chr13_24120126_24134958	A549	common	1
chr13_24144527_24155248	A549	common	2
chr13_24158544_24162827	A549	common	2
chr13_26974325_26987549	A549	common	2
chr13_27252528_27254203	A549	model only	1
chr13_27425639_27425998	A549	model only	2
chr13_27604296_27608328	A549	common	2
chr13_27952516_27960915	A549	common	7
chr13_30391223_30397114	A549	common	4
chr13_30407975_30410882	A549	common	1
chr13_30465373_30467776	A549	common	3
chr13_30462092_30465253	A549	common	3
chr13_30732672_30747401	A549	peak only	3
chr13_31044364_31049212	A549	common	2
chr13_31171293_31174578	A549	peak only	1
chr13_33115205_33129728	A549	common	1
chr13_34151659_34159627	A549	common	3
chr13_36343362_36347682	A549	common	2
chr13_41014049_41020929	A549	common	3
chr13_41587803_41591915	A549	common	1
chr13_43814266_43817340	A549	common	2
chr13_44140484_44146598	A549	common	2
chr13_44229447_44235279	A549	common	1
chr13_44266190_44272812	A549	common	2
chr13_44298656_44315559	A549	common	3
chr13_44432453_44438153	A549	common	6
chr13_45160858_45164546	A549	common	1
chr13_45364539_45369848	A549	common	2
chr13_47999602_48007718	A549	common	2
chr13_48007508_48011113	A549	common	3
chr13_48229232_48229566	A549	model only	5
chr13_48233613_48237584	A549	model only	6
chr13_48399582_48410939	A549	common	2
chr13_48411121_48413759	A549	common	2
chr13_49095307_49099900	A549	common	1
chr13_49312424_49316025	A549	common	6
chr13_49856659_49861453	A549	common	4
chr13_50077324_50084603	A549	common	4
chr13_50207898_50209985	A549	common	1
chr13_51450222_51453097	A549	common	5
chr13_51641953_51646934	A549	peak only	2
chr13_66993471_66997617	A549	common	1
chr13_73058914_73076516	A549	common	4
chr13_75713043_75718491	A549	common	2
chr13_79932831_79940522	A549	common	1
chr13_93227810_93231288	A549	common	1
chr13_94547575_94550924	A549	common	2
chr13_94966222_94969351	A549	common	2
chr13_95098449_95103461	A549	common	1
chr13_95126968_95132181	A549	common	1
chr13_95253055_95261044	A549	common	1
chr13_95265831_95277528	A549	common	1
chr13_95279559_95283180	A549	common	2
chr13_97139561_97144314	A549	common	2
chr13_97222439_97228061	A549	common	1
chr13_97240530_97262769	A549	common	1
chr13_97292365_97299515	A549	common	2
chr13_97304814_97311019	A549	common	1
chr13_98473341_98491681	A549	common	1
chr13_98503147_98512921	A549	common	1
chr13_102603712_102606637	A549	peak only	3
chr13_108911392_108926326	A549	common	1
chr13_109140716_109163487	A549	common	2
chr13_109262421_109277835	A549	common	2
chr13_110318520_110325017	A549	common	2
chr13_110337143_110351793	A549	common	2
chr13_110415478_110424292	A549	common	3
chr13_110494896_110511745	A549	common	1
chr13_110523605_110531331	A549	common	2
chr13_110701147_110706940	A549	peak only	3
chr13_110868459_110873005	A549	peak only	3
chr13_110905383_110914062	A549	common	3
chr13_113184716_113189759	A549	common	3
chr13_113819930_113822483	A549	common	1
chr13_114044492_114046364	A549	common	1
chr13_114063373_114069712	A549	common	1
chr13_114118018_114122314	A549	common	1
chr14_20446585_20447644	A549	common	3
chr14_20468740_20471883	A549	common	11
chr14_22548696_22573643	A549	common	5
chr14_22602073_22604240	A549	common	3
chr14_22712256_22713947	A549	common	6
chr14_22817340_22825938	A549	common	7
chr14_22973807_22980774	A549	common	10
chr14_23060645_23063802	A549	common	7
chr14_23070278_23073054	A549	common	8
chr14_23074239_23081101	A549	peak only	2
chr14_23284686_23286143	A549	common	9
chr14_23286285_23287466	A549	common	10
chr14_24258513_24260457	A549	peak only	2
chr14_31163277_31167474	A549	common	3
chr14_31193366_31198691	A549	peak only	1
chr14_31227940_31232641	A549	common	4
chr14_31926159_31932360	A549	common	5
chr14_31932631_31940918	A549	common	3
chr14_31942151_31952046	A549	common	2
chr14_31955534_31957166	A549	common	1
chr14_32002763_32013642	A549	common	4
chr14_32026271_32029375	A549	peak only	1
chr14_32077118_32082513	A549	common	5
chr14_32086825_32089845	A549	common	2
chr14_32467141_32475655	A549	common	2
chr14_33936313_33944194	A549	common	1
chr14_33944194_33952446	A549	common	1
chr14_34042122_34045023	A549	common	1
chr14_34049743_34054702	A549	common	1
chr14_34058376_34061606	A549	common	1
chr14_34137359_34140820	A549	common	1
chr14_34331221_34333659	A549	common	2
chr14_34648110_34652344	A549	common	5
chr14_34692816_34694113	A549	common	5
chr14_34697512_34702506	A549	common	7
chr14_34983001_34983545	A549	model only	8
chr14_35046226_35048427	A549	common	8
chr14_35049228_35052906	A549	common	6
chr14_35157852_35163002	A549	common	3
chr14_35282768_35295375	A549	common	8
chr14_35330677_35339016	A549	common	5
chr14_35338847_35343154	A549	common	3
chr14_35355381_35357964	A549	common	3
chr14_35363256_35370639	A549	common	4
chr14_35372906_35376216	A549	common	5
chr14_35383663_35387976	A549	common	3
chr14_39216228_39219986	A549	common	2
chr14_39265187_39269053	A549	common	7
chr14_49502033_49509536	A549	common	1
chr14_49509870_49514575	A549	common	1
chr14_49583126_49588018	A549	common	14
chr14_49631380_49634003	A549	model only	7
chr14_49857100_49866061	A549	common	13
chr14_49906432_49909385	A549	common	1
chr14_49997362_50005550	A549	common	2
chr14_50035578_50048504	A549	peak only	2
chr14_50656299_50660144	A549	peak only	3
chr14_50666115_50667296	A549	model only	3
chr14_50943218_50943466	A549	model only	2
chr14_50954165_50958017	A549	common	5
chr14_51002627_51011616	A549	common	2
chr14_51393254_51401288	A549	common	3
chr14_51543614_51550092	A549	peak only	1
chr14_51634164_51640205	A549	common	1
chr14_51647806_51656910	A549	common	4
chr14_52902530_52908646	A549	common	1
chr14_52949019_52951175	A549	common	5
chr14_53606636_53616760	A549	common	1
chr14_53839805_53852740	A549	common	1
chr14_54567118_54568673	A549	common	2
chr14_54648679_54655435	A549	common	1
chr14_54667897_54679449	A549	common	2
chr14_54770963_54777589	A549	common	3
chr14_55093843_55111436	A549	common	3
chr14_55125112_55129180	A549	common	3
chr14_55129265_55134611	A549	common	5
chr14_55576524_55580233	A549	common	2
chr14_55580517_55582076	A549	common	3
chr14_56000135_56006617	A549	common	1
chr14_56332086_56335553	A549	common	1
chr14_56578647_56581739	A549	common	3
chr14_58245952_58246736	A549	model only	3
chr14_58279027_58284177	A549	peak only	3
chr14_59265350_59284840	A549	peak only	3
chr14_59355961_59365451	A549	common	2
chr14_60249196_60249892	A549	common	9
chr14_60247070_60249169	A549	common	11
chr14_60655908_60656970	A549	model only	3
chr14_61318503_61324105	A549	peak only	1
chr14_61432201_61441601	A549	common	2
chr14_61469335_61481869	A549	common	4
chr14_61501350_61517233	A549	common	3
chr14_61521623_61526110	A549	model only	3
chr14_61530512_61540074	A549	common	3
chr14_61550860_61589090	A549	common	5
chr14_61696714_61705877	A549	common	5
chr14_61746434_61757693	A549	common	4
chr14_63852272_63856546	A549	common	1
chr14_63861942_63871641	A549	common	1
chr14_64508731_64511650	A549	common	2
chr14_64538658_64541787	A549	common	11
chr14_64627398_64631408	A549	common	4
chr14_64638354_64650224	A549	common	5
chr14_64678895_64684941	A549	common	1
chr14_64705184_64705783	A549	model only	2
chr14_64760484_64763754	A549	common	5
chr14_64987933_64992380	A549	model only	2
chr14_65221810_65233081	A549	peak only	1
chr14_65234375_65240383	A549	peak only	2
chr14_65241254_65245410	A549	common	1
chr14_65253912_65259794	A549	common	1
chr14_65296396_65305586	A549	common	1
chr14_65411655_65412694	A549	model only	2
chr14_65412595_65415872	A549	common	2
chr14_67241808_67245450	A549	model only	3
chr14_67940089_67946738	A549	common	2
chr14_67961176_67966903	A549	common	1
chr14_67998206_68002028	A549	common	1
chr14_68123354_68128801	A549	common	2
chr14_68131275_68150438	A549	common	2
chr14_68162364_68183588	A549	common	2
chr14_68187786_68201201	A549	common	2
chr14_68228917_68235532	A549	common	2
chr14_68242765_68257297	A549	common	2
chr14_68358505_68370737	A549	common	2
chr14_68456868_68471598	A549	common	2
chr14_68486791_68488932	A549	common	1
chr14_68505209_68523953	A549	common	3
chr14_68574387_68579743	A549	common	2
chr14_68593246_68595792	A549	common	1
chr14_68595967_68601029	A549	common	2
chr14_68679139_68691029	A549	common	4
chr14_68772529_68783403	A549	common	2
chr14_68783339_68794807	A549	common	8
chr14_68937346_68953928	A549	common	3
chr14_68974952_68977899	A549	common	2
chr14_69647528_69664333	A549	common	2
chr14_69765782_69768901	A549	common	11
chr14_69994367_70003691	A549	common	1
chr14_70751880_70757716	A549	common	1
chr14_73722548_73727192	A549	common	5
chr14_73739790_73747595	A549	common	3
chr14_73759648_73765928	A549	common	10
chr14_73749763_73759467	A549	common	6
chr14_73782612_73789225	A549	common	5
chr14_73826612_73834864	A549	common	4
chr14_73852971_73853228	A549	model only	3
chr14_74565429_74576257	A549	peak only	5
chr14_74615414_74623419	A549	common	6
chr14_75125596_75126327	A549	model only	2
chr14_75226126_75235887	A549	common	1
chr14_75249034_75262607	A549	common	4
chr14_75488929_75489716	A549	common	4
chr14_75558114_75561031	A549	common	5
chr14_76899973_76907556	A549	common	1
chr14_76911337_76915591	A549	common	1
chr14_76916719_76921686	A549	common	1
chr14_76946197_76966037	A549	common	4
chr14_77302276_77309596	A549	common	7
chr14_89414773_89416969	A549	common	1
chr14_89843752_89846358	A549	common	2
chr14_90381716_90385522	A549	common	2
chr14_90398114_90399595	A549	common	4
chr14_91870891_91876731	A549	common	1
chr14_92499072_92505668	A549	common	3
chr14_93029009_93048067	A549	common	1
chr14_94597512_94607283	A549	common	4
chr14_95247565_95253359	A549	common	2
chr14_95258917_95268159	A549	common	1
chr14_96100765_96102197	A549	common	2
chr14_96103754_96105814	A549	common	2
chr14_96245476_96249801	A549	common	3
chr14_96273289_96275625	A549	common	1
chr14_99577630_99582131	A549	common	1
chr14_99571432_99577335	A549	common	1
chr14_99742003_99748345	A549	common	1
chr14_99750736_99760421	A549	common	4
chr14_100284275_100286255	A549	common	2
chr14_100415995_100418523	A549	common	1
chr14_100436651_100442578	A549	common	1
chr14_101705930_101716804	A549	common	1
chr14_101729211_101734217	A549	common	1
chr14_101807498_101812496	A549	common	4
chr14_101947000_101950247	A549	common	3
chr14_101965753_101982497	A549	common	4
chr14_102085465_102089414	A549	common	5
chr14_102270194_102286051	A549	common	2
chr14_102522963_102529389	A549	common	2
chr14_102567378_102569473	A549	common	1
chr14_102992818_102995755	A549	common	1
chr14_103009428_103012648	A549	common	1
chr14_103069820_103076595	A549	common	3
chr14_103109484_103117988	A549	common	3
chr14_103122485_103125089	A549	common	2
chr14_103252624_103255102	A549	common	2
chr14_103255194_103259580	A549	common	2
chr14_103878346_103882031	A549	common	3
chr14_104664875_104668841	A549	common	1
chr14_104682273_104682418	A549	model only	2
chr14_104686461_104691958	A549	common	4
chr14_104693619_104699027	A549	common	2
chr14_104932707_104933572	A549	common	1
chr14_104966649_104976249	A549	common	7
chr14_105086266_105093329	A549	common	9
chr14_105093442_105094720	A549	common	1
chr14_105474002_105474278	A549	model only	3
chr14_105480241_105483288	A549	model only	10
chr15_26612335_26618103	A549	common	1
chr15_26629349_26631131	A549	common	3
chr15_26627059_26629256	A549	common	3
chr15_29668425_29680343	A549	common	2
chr15_29813266_29824004	A549	common	2
chr15_29922817_29927590	A549	common	2
chr15_31439553_31446304	A549	common	2
chr15_32676248_32680940	A549	common	1
chr15_32765855_32777407	A549	common	1
chr15_32822931_32832611	A549	common	3
chr15_32847099_32876136	A549	common	3
chr15_34037718_34041033	A549	common	2
chr15_38067853_38076482	A549	common	1
chr15_38214824_38219140	A549	common	1
chr15_38866711_38870184	A549	common	1
chr15_38883327_38901153	A549	common	2
chr15_39074090_39080984	A549	common	1
chr15_39123594_39143389	A549	common	1
chr15_39152204_39157519	A549	common	1
chr15_39170232_39174819	A549	common	1
chr15_39175995_39182856	A549	common	1
chr15_39186451_39201340	A549	common	1
chr15_39268699_39275419	A549	peak only	1
chr15_39402774_39407443	A549	peak only	1
chr15_40044732_40050948	A549	common	5
chr15_40094834_40102227	A549	common	1
chr15_40337437_40339889	A549	common	4
chr15_40784551_40797234	A549	common	3
chr15_40856364_40858452	A549	common	3
chr15_40860706_40868961	A549	common	2
chr15_41248187_41251795	A549	common	6
chr15_41255069_41260656	A549	common	3
chr15_41920226_41948937	A549	common	3
chr15_41959611_41964232	A549	common	1
chr15_43439612_43443116	A549	common	2
chr15_44294697_44299355	A549	common	6
chr15_45634228_45643814	A549	common	3
chr15_48972917_48979654	A549	common	3
chr15_49169278_49173490	A549	common	5
chr15_49845964_49851315	A549	common	1
chr15_49854166_49862059	A549	common	4
chr15_49900262_49904585	A549	common	2
chr15_50132574_50139410	A549	common	4
chr15_50161815_50167821	A549	common	3
chr15_50254597_50263588	A549	common	3
chr15_50883265_50887895	A549	common	7
chr15_51830678_51831546	A549	model only	1
chr15_51840681_51848606	A549	common	1
chr15_51853798_51858643	A549	common	2
chr15_51861083_51885185	A549	common	6
chr15_51980570_51983911	A549	common	4
chr15_51992472_51996430	A549	common	2
chr15_52018036_52023783	A549	common	4
chr15_52092059_52099016	A549	common	3
chr15_52249721_52256058	A549	common	5
chr15_52259584_52264479	A549	common	1
chr15_52286351_52291240	A549	common	3
chr15_55626735_55629053	A549	common	9
chr15_55891849_55912242	A549	common	7
chr15_55912397_55919400	A549	common	4
chr15_57548565_57555965	A549	common	5
chr15_58227925_58231014	A549	common	3
chr15_58266357_58271464	A549	common	2
chr15_58328713_58336560	A549	common	4
chr15_58436922_58445814	A549	common	4
chr15_58450573_58481269	A549	common	5
chr15_58512912_58530579	A549	common	3
chr15_58544482_58556987	A549	common	4
chr15_58745572_58748649	A549	model only	4
chr15_59173959_59178349	A549	common	2
chr15_59189759_59193301	A549	common	2
chr15_59242578_59246107	A549	common	1
chr15_59246824_59261035	A549	common	2
chr15_59264606_59282880	A549	common	3
chr15_59282966_59287422	A549	common	2
chr15_59288814_59307681	A549	common	2
chr15_59327857_59332833	A549	common	2
chr15_59530784_59538429	A549	common	3
chr15_59539910_59547533	A549	common	2
chr15_59547819_59557896	A549	common	2
chr15_59565954_59574305	A549	common	3
chr15_59585392_59589744	A549	common	1
chr15_59595946_59596258	A549	model only	1
chr15_59611167_59619027	A549	common	4
chr15_60358505_60365825	A549	common	2
chr15_60367447_60401830	A549	common	12
chr15_60406205_60411256	A549	common	4
chr15_62117433_62125896	A549	peak only	3
chr15_62741088_62744460	A549	common	4
chr15_62781203_62783748	A549	common	2
chr15_62848104_62855769	A549	common	2
chr15_62884818_62891347	A549	common	1
chr15_62893707_62902119	A549	common	3
chr15_62926742_62930895	A549	common	1
chr15_63043932_63056396	A549	common	5
chr15_63093304_63100463	A549	common	3
chr15_63103387_63109973	A549	common	2
chr15_63231331_63235475	A549	common	3
chr15_63370517_63377373	A549	common	5
chr15_63459333_63464894	A549	common	3
chr15_63472385_63477720	A549	common	1
chr15_63479299_63487931	A549	common	1
chr15_63505638_63506421	A549	model only	2
chr15_63891187_63898681	A549	common	1
chr15_64245604_64251899	A549	common	5
chr15_64835194_64838288	A549	common	3
chr15_65172779_65174655	A549	common	1
chr15_65182418_65184334	A549	common	3
chr15_65785632_65788797	A549	common	5
chr15_65795455_65798388	A549	common	2
chr15_65831178_65836234	A549	common	4
chr15_65868889_65873625	A549	common	11
chr15_66703524_66708324	A549	common	3
chr15_66739749_66754266	A549	common	1
chr15_66757185_66777004	A549	common	1
chr15_66878603_66886539	A549	common	2
chr15_67035819_67040565	A549	model only	1
chr15_67046560_67052053	A549	common	3
chr15_67079148_67094926	A549	common	1
chr15_67095116_67113021	A549	common	3
chr15_67113139_67155668	A549	common	4
chr15_67173213_67181195	A549	common	2
chr15_68270567_68274699	A549	common	3
chr15_69073886_69075230	A549	common	2
chr15_69415268_69417026	A549	model only	2
chr15_69461976_69464304	A549	common	7
chr15_69546770_69563588	A549	common	5
chr15_69592852_69596866	A549	common	1
chr15_70502591_70510600	A549	common	3
chr15_70740268_70745059	A549	common	1
chr15_70785307_70796751	A549	common	3
chr15_71101330_71115566	A549	common	2
chr15_71115779_71119148	A549	common	2
chr15_71236831_71240367	A549	common	1
chr15_71249798_71255156	A549	common	1
chr15_71272452_71283438	A549	common	1
chr15_71286406_71299845	A549	common	2
chr15_71406822_71416145	A549	common	1
chr15_71442702_71450260	A549	common	2
chr15_71743588_71759924	A549	common	5
chr15_72178404_72182776	A549	common	1
chr15_72182686_72185735	A549	common	1
chr15_72225059_72230352	A549	common	13
chr15_72234982_72240121	A549	common	7
chr15_74195534_74198130	A549	common	3
chr15_74239113_74241842	A549	common	2
chr15_75040639_75050330	A549	common	3
chr15_75102652_75113217	A549	common	2
chr15_75151877_75159796	A549	common	2
chr15_75173450_75183826	A549	common	5
chr15_75198359_75204958	A549	common	7
chr15_75442834_75445277	A549	common	2
chr15_75451873_75454728	A549	common	13
chr15_75451209_75451721	A549	common	12
chr15_75449482_75451176	A549	common	6
chr15_75624473_75625176	A549	model only	3
chr15_75638488_75641756	A549	common	9
chr15_75663967_75674388	A549	common	4
chr15_77059353_77071649	A549	common	5
chr15_78859013_78860522	A549	common	5
chr15_78871549_78878060	A549	common	5
chr15_78987057_78994543	A549	common	3
chr15_80583885_80591063	A549	common	2
chr15_80693725_80695039	A549	common	2
chr15_80695295_80698909	A549	common	3
chr15_80849070_80859150	A549	common	1
chr15_84714923_84715451	A549	model only	3
chr15_84730187_84738057	A549	common	7
chr15_84908754_84916727	A549	common	3
chr15_84926904_84931614	A549	common	6
chr15_85044635_85050265	A549	common	3
chr15_85310823_85319949	A549	common	1
chr15_85326352_85334920	A549	common	1
chr15_85342044_85350100	A549	common	1
chr15_85352531_85360250	A549	common	1
chr15_85401210_85409780	A549	common	1
chr15_85410856_85417928	A549	common	1
chr15_85578489_85585070	A549	common	1
chr15_85585988_85594441	A549	common	1
chr15_88622458_88623240	A549	common	1
chr15_88629259_88632290	A549	common	2
chr15_88636699_88642969	A549	common	7
chr15_88979483_88984437	A549	common	4
chr15_89088461_89098751	A549	peak only	5
chr15_89099594_89106953	A549	common	1
chr15_89106913_89124873	A549	common	1
chr15_89820147_89826241	A549	common	5
chr15_90002395_90006538	A549	common	3
chr15_90162587_90169190	A549	common	5
chr15_90161770_90162458	A549	common	1
chr15_90181839_90186632	A549	common	9
chr15_90188184_90195768	A549	common	4
chr15_90200406_90205460	A549	common	7
chr15_90209158_90215272	A549	common	6
chr15_90360167_90365962	A549	peak only	2
chr15_90397695_90410180	A549	common	2
chr15_90410859_90416536	A549	peak only	1
chr15_90590459_90600696	A549	common	1
chr15_90664300_90667674	A549	common	6
chr15_90931243_90934062	A549	common	7
chr15_91533258_91540496	A549	common	1
chr15_91963549_91971858	A549	common	1
chr15_92798783_92808620	A549	common	2
chr15_92814716_92824211	A549	common	3
chr15_92826903_92834461	A549	common	2
chr15_92842190_92850304	A549	common	2
chr15_92866590_92871981	A549	common	3
chr15_92876318_92882529	A549	common	5
chr15_92898692_92923554	A549	common	5
chr15_96260579_96278197	A549	peak only	1
chr15_96326940_96330440	A549	common	1
chr15_96330609_96331168	A549	common	1
chr15_96331367_96362206	A549	common	2
chr15_98722429_98759537	A549	common	4
chr15_98783740_98794206	A549	common	1
chr15_98797988_98802691	A549	common	1
chr15_98850270_98862675	A549	common	2
chr15_98864212_98870388	A549	common	1
chr15_98870389_98880081	A549	common	1
chr15_98887777_98908077	A549	common	2
chr15_99105020_99105389	A549	common	4
chr15_99121284_99125994	A549	common	4
chr15_99320554_99327469	A549	common	4
chr15_100349045_100352646	A549	common	3
chr15_100711055_100729670	A549	common	2
chr15_100847963_100852878	A549	common	2
chr15_100954266_100961798	A549	common	1
chr16_66964_72507	A549	common	7
chr16_72662_73869	A549	peak only	4
chr16_323040_336491	A549	common	2
chr16_640641_641842	A549	common	1
chr16_1295353_1305143	A549	peak only	4
chr16_1310051_1312226	A549	common	3
chr16_1683883_1694132	A549	common	7
chr16_2014496_2016638	A549	common	6
chr16_2030552_2036985	A549	common	4
chr16_2038508_2042843	A549	common	4
chr16_2147494_2148562	A549	common	6
chr16_2249423_2251299	A549	common	13
chr16_2834990_2838229	A549	common	1
chr16_2865529_2870005	A549	common	12
chr16_2903587_2905474	A549	common	12
chr16_2970280_2970928	A549	peak only	4
chr16_2983492_2984338	A549	common	2
chr16_3058519_3060945	A549	common	7
chr16_3105623_3107787	A549	common	9
chr16_3123832_3125667	A549	common	1
chr16_3135096_3136586	A549	common	12
chr16_3133726_3134971	A549	common	12
chr16_3150701_3152882	A549	common	9
chr16_3156632_3162529	A549	common	9
chr16_3997808_4000790	A549	common	1
chr16_4009853_4017018	A549	common	3
chr16_4182119_4184611	A549	common	6
chr16_4252485_4253863	A549	peak only	5
chr16_4270388_4272023	A549	common	6
chr16_4288200_4291861	A549	common	5
chr16_4297479_4301225	A549	common	7
chr16_4306214_4309738	A549	common	3
chr16_4316369_4319946	A549	common	4
chr16_4322038_4324630	A549	common	4
chr16_4372885_4377937	A549	common	3
chr16_4475767_4479063	A549	common	3
chr16_4623876_4626576	A549	common	3
chr16_9049016_9050079	A549	common	1
chr16_9046737_9048850	A549	common	3
chr16_9074717_9082055	A549	peak only	2
chr16_9092654_9094607	A549	model only	3
chr16_11550261_11552321	A549	peak only	1
chr16_11582167_11589455	A549	common	5
chr16_11639424_11643291	A549	common	6
chr16_11741507_11741794	A549	model only	1
chr16_11780105_11785220	A549	common	2
chr16_12607033_12621238	A549	common	1
chr16_13955324_13962392	A549	common	2
chr16_14301106_14302021	A549	common	2
chr16_14302239_14312346	A549	common	1
chr16_14361548_14368100	A549	common	2
chr16_14474446_14477045	A549	common	1
chr16_14484582_14488810	A549	common	1
chr16_14497114_14512978	A549	common	1
chr16_14629510_14629793	A549	model only	3
chr16_15481441_15485823	A549	common	4
chr16_15486342_15496175	A549	common	2
chr16_15498204_15503741	A549	common	4
chr16_15517945_15519774	A549	common	4
chr16_15588246_15594410	A549	common	4
chr16_15650220_15652969	A549	common	2
chr16_15874207_15876002	A549	common	3
chr16_15877302_15882571	A549	common	4
chr16_15884474_15887152	A549	common	2
chr16_15897131_15902244	A549	common	2
chr16_15945749_15946087	A549	model only	2
chr16_15950167_15950519	A549	model only	2
chr16_15958132_15962633	A549	common	1
chr16_15962495_15968710	A549	common	2
chr16_15995269_16000162	A549	common	2
chr16_16003580_16009524	A549	common	2
chr16_18987924_18990714	A549	common	1
chr16_18993312_19008709	A549	common	6
chr16_19085970_19088335	A549	common	1
chr16_19093378_19098041	A549	common	5
chr16_19115694_19123015	A549	common	6
chr16_19392140_19398502	A549	common	3
chr16_19412597_19421790	A549	common	2
chr16_19427696_19434016	A549	common	3
chr16_19742952_19760800	A549	common	1
chr16_19806829_19813307	A549	common	2
chr16_20762650_20765338	A549	common	4
chr16_20850119_20853442	A549	common	7
chr16_20863752_20868313	A549	common	3
chr16_20877279_20883044	A549	common	3
chr16_21300688_21301820	A549	common	8
chr16_21598328_21601220	A549	common	1
chr16_22024096_22032537	A549	common	2
chr16_22190610_22193376	A549	common	6
chr16_22194647_22196774	A549	common	2
chr16_22198527_22200779	A549	common	2
chr16_23508561_23511278	A549	common	4
chr16_23899784_23906314	A549	common	1
chr16_24538725_24543240	A549	common	4
chr16_24634486_24638955	A549	common	1
chr16_24643416_24649850	A549	common	1
chr16_24667113_24672489	A549	common	1
chr16_24838173_24840771	A549	common	1
chr16_24974793_24981998	A549	common	1
chr16_24983393_24996705	A549	common	1
chr16_25047556_25052636	A549	common	3
chr16_25062930_25067943	A549	common	2
chr16_28190939_28198215	A549	common	1
chr16_28824027_28825539	A549	model only	4
chr16_30065703_30068971	A549	common	22
chr16_30633045_30636539	A549	common	9
chr16_30873935_30877116	A549	common	3
chr16_30902315_30905096	A549	common	4
chr16_30994721_31000366	A549	common	11
chr16_31115977_31119387	A549	common	21
chr16_31138746_31139811	A549	common	2
chr16_31451455_31454859	A549	common	8
chr16_31459951_31460884	A549	common	14
chr16_31459170_31459848	A549	model only	12
chr16_48120200_48132873	A549	common	4
chr16_48364182_48368665	A549	common	3
chr16_48610181_48613907	A549	common	2
chr16_48606108_48610056	A549	peak only	2
chr16_50192064_50206050	A549	common	3
chr16_53078944_53084534	A549	common	2
chr16_53097321_53102528	A549	common	3
chr16_53207608_53210760	A549	common	2
chr16_53754805_53758834	A549	common	1
chr16_53771989_53785239	A549	common	2
chr16_53814804_53819018	A549	peak only	2
chr16_56355678_56357940	A549	common	3
chr16_56609592_56616141	A549	common	4
chr16_56626477_56627971	A549	common	2
chr16_56688618_56693551	A549	common	3
chr16_56810080_56817490	A549	common	4
chr16_56845144_56857252	A549	common	2
chr16_57190001_57198242	A549	common	4
chr16_57303203_57305762	A549	common	2
chr16_57298872_57300515	A549	common	8
chr16_57313942_57319269	A549	common	1
chr16_57376736_57380416	A549	common	4
chr16_57617175_57649170	A549	common	6
chr16_57794883_57813590	A549	common	6
chr16_57813271_57819527	A549	common	3
chr16_57820694_57833080	A549	common	2
chr16_65067559_65073537	A549	peak only	1
chr16_66406453_66410248	A549	common	6
chr16_66506498_66516187	A549	common	5
chr16_66604882_66607402	A549	common	5
chr16_67528863_67532396	A549	common	7
chr16_67524857_67528742	A549	common	3
chr16_67563472_67565471	A549	common	3
chr16_67855953_67864711	A549	common	2
chr16_68085762_68088329	A549	common	5
chr16_68088537_68093876	A549	common	3
chr16_68236300_68236878	A549	model only	3
chr16_68256239_68259367	A549	common	3
chr16_68265520_68266400	A549	model only	4
chr16_68706296_68709044	A549	common	1
chr16_68739109_68748084	A549	common	5
chr16_68748278_68764547	A549	common	4
chr16_68990545_68996795	A549	common	1
chr16_69013722_69021438	A549	common	1
chr16_69055007_69066090	A549	common	5
chr16_69068891_69075158	A549	common	6
chr16_69169406_69175110	A549	common	2
chr16_69401952_69407484	A549	common	3
chr16_69474735_69480929	A549	common	3
chr16_69524838_69536176	A549	common	4
chr16_69566179_69570111	A549	common	6
chr16_69721104_69725600	A549	common	3
chr16_70402599_70406276	A549	common	1
chr16_70424828_70434485	A549	common	5
chr16_70689057_70708495	A549	common	3
chr16_70714006_70717510	A549	common	4
chr16_70743834_70754219	A549	common	5
chr16_72847121_72850983	A549	common	1
chr16_73018269_73021874	A549	common	1
chr16_73045756_73057881	A549	common	1
chr16_73058232_73065349	A549	common	1
chr16_73066871_73072392	A549	common	1
chr16_73081787_73084050	A549	common	1
chr16_73090161_73097270	A549	common	1
chr16_74733940_74745368	A549	common	2
chr16_75007350_75014757	A549	peak only	2
chr16_75023978_75033775	A549	common	2
chr16_75243065_75251600	A549	common	3
chr16_75263492_75265824	A549	common	2
chr16_75265957_75266987	A549	common	2
chr16_75303603_75311443	A549	common	4
chr16_77285866_77292081	A549	common	3
chr16_80026213_80028885	A549	common	1
chr16_80991844_80995665	A549	common	7
chr16_80996675_80998737	A549	common	3
chr16_81140818_81147611	A549	common	1
chr16_81179790_81182727	A549	common	7
chr16_81399581_81411623	A549	common	1
chr16_81430704_81435076	A549	common	1
chr16_81445808_81449632	A549	model only	1
chr16_81450913_81453935	A549	common	1
chr16_81491277_81496943	A549	common	1
chr16_81556851_81561225	A549	common	1
chr16_81567291_81571011	A549	common	1
chr16_83806988_83810602	A549	common	3
chr16_83950912_83955524	A549	common	5
chr16_84498480_84506567	A549	common	6
chr16_84598999_84604067	A549	common	1
chr16_84621206_84622323	A549	common	2
chr16_84723627_84738476	A549	common	4
chr16_84971780_84973795	A549	common	3
chr16_84991734_85008981	A549	common	2
chr16_85512923_85517281	A549	common	2
chr16_85522599_85530293	A549	common	1
chr16_85553423_85577010	A549	peak only	2
chr16_85606407_85617482	A549	common	3
chr16_87205764_87208571	A549	common	2
chr16_87460932_87468104	A549	peak only	1
chr16_87773848_87783811	A549	common	2
chr16_87786872_87792771	A549	common	1
chr16_87804259_87812871	A549	common	1
chr16_87845770_87864037	A549	common	1
chr16_87950262_87953109	A549	common	6
chr16_88329197_88335670	A549	common	1
chr16_89500528_89509980	A549	common	9
chr16_89826584_89828335	A549	common	1
chr16_89828789_89831384	A549	common	2
chr16_89836505_89840103	A549	common	3
chr16_89922522_89923245	A549	model only	11
chr17_347356_355801	A549	common	2
chr17_713659_716909	A549	common	10
chr17_923046_939348	A549	common	4
chr17_947076_959620	A549	common	3
chr17_1073166_1084542	A549	common	1
chr17_1107440_1113124	A549	common	2
chr17_1113508_1117273	A549	common	2
chr17_1366231_1368590	A549	common	2
chr17_1437841_1439976	A549	common	1
chr17_1456419_1458162	A549	common	4
chr17_1453464_1456249	A549	common	5
chr17_1483817_1491619	A549	common	9
chr17_1588843_1596561	A549	common	5
chr17_1721040_1726299	A549	common	6
chr17_1995312_1998106	A549	common	4
chr17_1998086_1998565	A549	common	4
chr17_2390676_2393931	A549	common	8
chr17_2395250_2399650	A549	common	2
chr17_2399739_2400077	A549	model only	2
chr17_2404136_2408831	A549	common	4
chr17_2953669_2962241	A549	common	1
chr17_2995053_3006563	A549	common	1
chr17_3887036_3892968	A549	common	3
chr17_4326554_4334224	A549	common	2
chr17_4532983_4535637	A549	common	2
chr17_4834488_4835794	A549	model only	1
chr17_5515049_5518545	A549	common	7
chr17_5824572_5838304	A549	peak only	2
chr17_6504792_6509770	A549	common	4
chr17_6521712_6525543	A549	common	3
chr17_6867020_6870064	A549	common	1
chr17_6870981_6873950	A549	common	4
chr17_7573828_7574796	A549	model only	10
chr17_7584784_7584976	A549	model only	6
chr17_7835280_7835622	A549	model only	6
chr17_7835637_7838265	A549	common	8
chr17_7840757_7845781	A549	common	11
chr17_8137871_8140329	A549	common	7
chr17_8150330_8155303	A549	common	9
chr17_8171363_8175211	A549	common	17
chr17_8187773_8189122	A549	common	8
chr17_8184962_8187790	A549	common	13
chr17_8217472_8224625	A549	common	15
chr17_8226080_8228198	A549	common	9
chr17_8407376_8409534	A549	common	3
chr17_8434591_8437909	A549	common	13
chr17_9833826_9840365	A549	common	7
chr17_12625044_12630794	A549	common	2
chr17_15259538_15265053	A549	common	6
chr17_15654738_15661742	A549	common	4
chr17_15950968_15968803	A549	common	5
chr17_16280590_16290366	A549	common	7
chr17_16292133_16300251	A549	common	5
chr17_16381882_16382088	A549	model only	5
chr17_16385046_16388360	A549	common	6
chr17_16437289_16444278	A549	common	8
chr17_16533902_16536973	A549	common	6
chr17_17007192_17035528	A549	common	1
chr17_17397504_17420337	A549	common	3
chr17_17443194_17449079	A549	common	2
chr17_17507893_17517704	A549	peak only	2
chr17_17682465_17687901	A549	common	4
chr17_17687852_17700657	A549	common	7
chr17_17737025_17742542	A549	common	2
chr17_17750214_17752263	A549	common	1
chr17_17819100_17823644	A549	common	3
chr17_17823775_17828479	A549	common	3
chr17_17835817_17835991	A549	model only	8
chr17_17840222_17843013	A549	peak only	2
chr17_17847168_17857608	A549	common	2
chr17_17918487_17925287	A549	common	6
chr17_17956659_17961836	A549	common	5
chr17_19326039_19333268	A549	common	3
chr17_19726083_19730128	A549	common	3
chr17_19747170_19747836	A549	model only	2
chr17_20202112_20207819	A549	common	3
chr17_27240229_27249204	A549	common	1
chr17_27255344_27258330	A549	common	1
chr17_27351307_27355101	A549	common	1
chr17_27493065_27499834	A549	common	3
chr17_27527948_27536637	A549	common	1
chr17_27538635_27541895	A549	common	2
chr17_27544750_27548270	A549	common	1
chr17_28716622_28716972	A549	model only	3
chr17_28745200_28747490	A549	common	6
chr17_28805754_28814608	A549	common	6
chr17_29145086_29160151	A549	common	5
chr17_29175039_29179366	A549	model only	7
chr17_29703662_29715242	A549	common	2
chr17_30116771_30117702	A549	model only	4
chr17_30343287_30346854	A549	common	1
chr17_30724976_30733952	A549	common	2
chr17_31548315_31550986	A549	common	2
chr17_31557997_31563180	A549	common	1
chr17_31592800_31600183	A549	common	1
chr17_32341172_32343378	A549	common	3
chr17_35049333_35053225	A549	common	2
chr17_35061978_35067544	A549	common	6
chr17_35078675_35087786	A549	common	4
chr17_35566902_35570180	A549	common	9
chr17_35586334_35591329	A549	common	7
chr17_35614051_35619294	A549	common	4
chr17_36182493_36184294	A549	common	1
chr17_36917383_36924723	A549	common	3
chr17_37706017_37719431	A549	common	3
chr17_37737215_37743987	A549	common	2
chr17_38253047_38258577	A549	common	3
chr17_38427136_38430284	A549	common	3
chr17_38446772_38453716	A549	common	3
chr17_38798151_38799123	A549	common	7
chr17_38850860_38852749	A549	model only	5
chr17_38870869_38876293	A549	common	10
chr17_38876275_38885317	A549	common	3
chr17_38957114_38962528	A549	common	1
chr17_39699964_39708289	A549	common	9
chr17_39753154_39758723	A549	common	6
chr17_40053530_40055138	A549	common	8
chr17_40067992_40074165	A549	common	3
chr17_40074416_40076569	A549	common	2
chr17_40097498_40099398	A549	common	6
chr17_40109909_40115735	A549	common	12
chr17_40122985_40125051	A549	common	3
chr17_40310201_40334023	A549	common	10
chr17_40340211_40348657	A549	common	2
chr17_40445920_40455207	A549	common	7
chr17_40444457_40445938	A549	model only	3
chr17_40478849_40494703	A549	common	8
chr17_40496939_40497634	A549	model only	3
chr17_40527155_40546150	A549	common	6
chr17_40546531_40554995	A549	common	6
chr17_40846158_40859554	A549	common	2
chr17_40900566_40905851	A549	common	3
chr17_40907319_40917824	A549	common	2
chr17_40947796_40964762	A549	common	1
chr17_41544185_41550953	A549	common	4
chr17_41644882_41646997	A549	common	1
chr17_41647364_41660505	A549	common	3
chr17_41664827_41668008	A549	common	6
chr17_41674423_41681122	A549	common	4
chr17_41690018_41691485	A549	model only	10
chr17_41770990_41780286	A549	common	12
chr17_41784386_41785445	A549	model only	4
chr17_41791099_41796925	A549	common	5
chr17_41797622_41802175	A549	common	9
chr17_41906183_41913332	A549	common	9
chr17_41917460_41921535	A549	common	15
chr17_42001713_42004178	A549	common	4
chr17_42015814_42018866	A549	common	15
chr17_42020125_42020311	A549	model only	11
chr17_42024377_42026833	A549	model only	6
chr17_42265035_42271403	A549	common	4
chr17_42305537_42332309	A549	common	9
chr17_42407710_42411334	A549	common	4
chr17_42426764_42433730	A549	common	4
chr17_42420022_42421768	A549	common	2
chr17_42517620_42527750	A549	common	12
chr17_42553970_42555873	A549	common	7
chr17_42988538_42991744	A549	common	1
chr17_43017798_43022171	A549	common	5
chr17_43124068_43126896	A549	common	5
chr17_43353291_43363007	A549	common	12
chr17_43365364_43371173	A549	common	10
chr17_43387182_43390299	A549	common	3
chr17_43456124_43459312	A549	common	2
chr17_43466604_43471959	A549	common	2
chr17_43543284_43547844	A549	common	3
chr17_44065490_44066619	A549	model only	7
chr17_44094845_44098739	A549	common	4
chr17_44107057_44114044	A549	common	11
chr17_44137314_44138894	A549	common	3
chr17_44197722_44199110	A549	model only	5
chr17_44215547_44218572	A549	common	8
chr17_44218714_44219142	A549	common	5
chr17_44443605_44446543	A549	common	2
chr17_44535705_44537403	A549	common	2
chr17_44533666_44534858	A549	common	1
chr17_44540879_44549733	A549	common	3
chr17_44791892_44797161	A549	common	1
chr17_44817965_44829743	A549	common	4
chr17_44904788_44911081	A549	common	8
chr17_44979044_44982502	A549	common	5
chr17_45045153_45051562	A549	common	6
chr17_45051975_45053722	A549	common	5
chr17_45091463_45094969	A549	common	3
chr17_45121428_45125955	A549	common	5
chr17_45149478_45152901	A549	common	11
chr17_45167610_45178518	A549	common	9
chr17_45183631_45185204	A549	common	2
chr17_45222716_45232142	A549	common	6
chr17_45246045_45249599	A549	common	6
chr17_45292307_45297692	A549	common	2
chr17_45301760_45309215	A549	common	2
chr17_45310077_45315950	A549	common	5
chr17_45320121_45322520	A549	model only	3
chr17_45367900_45376903	A549	common	4
chr17_45405639_45409224	A549	common	1
chr17_45581992_45586288	A549	common	2
chr17_46056138_46058531	A549	common	1
chr17_46071808_46075083	A549	common	1
chr17_46189457_46198837	A549	common	5
chr17_46267038_46268428	A549	common	3
chr17_46262328_46266884	A549	common	3
chr17_47303911_47308000	A549	common	2
chr17_47491415_47493980	A549	common	2
chr17_47499806_47506327	A549	common	3
chr17_47850269_47851114	A549	common	6
chr17_47934707_47938056	A549	common	2
chr17_47946299_47953977	A549	common	6
chr17_47969927_47972681	A549	common	9
chr17_48023488_48025221	A549	common	5
chr17_48049391_48054353	A549	model only	11
chr17_48106889_48109352	A549	common	6
chr17_48235221_48249649	A549	common	1
chr17_48264228_48267686	A549	common	4
chr17_48262630_48264115	A549	common	4
chr17_48540851_48543855	A549	common	1
chr17_48549212_48564263	A549	common	11
chr17_48608874_48613652	A549	common	11
chr17_48613643_48614287	A549	model only	7
chr17_48897337_48898719	A549	common	1
chr17_48998615_49002552	A549	common	5
chr17_49002940_49004757	A549	common	3
chr17_49103749_49116716	A549	common	4
chr17_49191467_49199665	A549	common	11
chr17_50025943_50031231	A549	common	5
chr17_50042977_50052910	A549	common	1
chr17_50057068_50068133	A549	common	7
chr17_50175252_50182537	A549	common	5
chr17_50198500_50200353	A549	peak only	4
chr17_50635916_50642649	A549	model only	9
chr17_50647303_50651000	A549	common	5
chr17_50657089_50664091	A549	common	7
chr17_50667407_50669831	A549	common	3
chr17_50684093_50688514	A549	common	2
chr17_50688849_50695526	A549	common	7
chr17_50695432_50696551	A549	common	5
chr17_50849233_50854667	A549	common	1
chr17_50854608_50866398	A549	common	12
chr17_50941713_50953200	A549	common	5
chr17_55420609_55420908	A549	model only	1
chr17_55432001_55436295	A549	common	3
chr17_55444417_55449815	A549	common	1
chr17_55450065_55457338	A549	common	2
chr17_55575372_55578426	A549	common	1
chr17_56107380_56112662	A549	common	1
chr17_56697245_56701473	A549	common	2
chr17_56885183_56888914	A549	common	1
chr17_56901181_56903734	A549	common	1
chr17_57428800_57494476	A549	common	3
chr17_57866329_57882173	A549	common	6
chr17_57888445_57908964	A549	common	6
chr17_57909198_57923979	A549	common	1
chr17_57929985_57953698	A549	common	6
chr17_57953984_57954234	A549	model only	3
chr17_57974153_57977576	A549	common	2
chr17_57984399_57987177	A549	common	3
chr17_58386317_58410539	A549	common	3
chr17_58513777_58514479	A549	common	1
chr17_58628896_58644689	A549	common	16
chr17_58655296_58660420	A549	common	9
chr17_59091701_59099230	A549	common	5
chr17_59105558_59105841	A549	model only	3
chr17_59620700_59622320	A549	common	5
chr17_59746152_59776264	A549	common	7
chr17_59776534_59817563	A549	common	12
chr17_59819301_59861870	A549	common	17
chr17_60716869_60732175	A549	common	2
chr17_61355482_61357751	A549	common	1
chr17_61485028_61490657	A549	common	1
chr17_62702521_62707321	A549	common	2
chr17_62775744_62784405	A549	common	2
chr17_62789017_62795259	A549	common	2
chr17_62802719_62807266	A549	common	2
chr17_62817547_62828977	A549	common	3
chr17_63430834_63437535	A549	common	5
chr17_63774692_63775270	A549	model only	6
[truncated: 29,731 more rows]

## Sheet: Figure 3D
cell	linked gene	CE name	group	gene expression levels
A549	A2M	chr12_8240014_8244574	common	0
A549	A3GALT2	chr1_33337161_33349869	common	0
A549	A3GALT2	chr1_33349994_33351524	common	0
A549	A4GALT	chr22_42746719_42757412	common	0.56
A549	AAAS	chr12_53368175_53374676	common	0.76
A549	AAAS	chr12_53218904_53225759	common	0.76
A549	AAAS	chr12_53368175_53374676	common	0.76
A549	AAAS	chr12_54052207_54055039	common	0.76
A549	AAAS	chr12_53491938_53495150	common	0.76
A549	AAAS	chr12_53368175_53374676	common	0.76
A549	AAAS	chr12_53381182_53381452	model only	0.76
A549	AAAS	chr12_53368175_53374676	common	0.76
A549	AAAS	chr12_53218904_53225759	common	0.76
A549	AAAS	chr12_53218904_53225759	common	0.76
A549	AAAS	chr12_12867878_12888385	common	0.76
A549	AACS	chr12_124913520_124916194	model only	0.37
A549	AADACL2	chr3_152018271_152028860	common	0
A549	AADACL4	chr1_12600084_12606273	common	0
A549	AADACL4	chr1_12592903_12600054	common	0
A549	AAGAB	chr15_67046560_67052053	common	0.95
A549	AAGAB	chr15_67173213_67181195	common	0.95
A549	AAGAB	chr15_67079148_67113021	common	0.95
A549	AAGAB	chr15_67113139_67155668	common	0.95
A549	AAK1	chr2_69737433_69748372	common	0.38
A549	AAK1	chr2_69581077_69587434	common	0.38
A549	AAK1	chr2_69737433_69748372	common	0.38
A549	AAK1	chr2_69564265_69571611	common	0.38
A549	AAK1	chr2_70093500_70096984	common	0.38
A549	AAK1	chr2_69787354_69791785	common	0.38
A549	AAK1	chr2_70122440_70128966	common	0.38
A549	AAK1	chr2_69289545_69293454	peak only	0.38
A549	AAK1	chr2_68905427_68910796	common	0.38
A549	AAK1	chr2_69737433_69748372	common	0.38
A549	AAK1	chr2_69305736_69308185	common	0.38
A549	AAK1	chr2_63841954_63843653	model only	0.38
A549	AAMP	chr2_218321647_218326621	common	0.32
A549	AAMP	chr2_218399704_218401975	common	0.32
A549	AAMP	chr2_218280788_218291532	common	0.32
A549	AAMP	chr2_218321647_218326621	common	0.32
A549	AAMP	chr2_218280788_218291532	common	0.32
A549	AAMP	chr2_218366936_218372327	common	0.32
A549	AAMP	chr2_218280788_218291532	common	0.32
A549	AANAT	chr17_76442420_76449711	common	0.75
A549	AAR2	chr20_36461379_36469117	common	0.76
A549	AAR2	chr20_36459985_36461247	common	0.76
A549	AARS2	chr6_44247166_44249123	model only	0.13
A549	AARSD1	chr17_43017798_43022171	common	0.54
A549	AATF	chr17_36917383_36924723	common	0.9
A549	AATF	chr17_36917383_36924723	common	0.9
A549	AATF	chr17_36917383_36924723	common	0.9
A549	ABCA1	chr9_105002576_105008982	peak only	0.67
A549	ABCA1	chr9_104967921_104970190	common	0.67
A549	ABCA1	chr9_105051517_105055626	peak only	0.67
A549	ABCA1	chr9_104988177_104995582	common	0.67
A549	ABCA1	chr9_105060926_105073837	common	0.67
A549	ABCA1	chr9_104988177_104995582	common	0.67
A549	ABCA1	chr9_105002576_105008982	peak only	0.67
A549	ABCA1	chr9_105051517_105055626	peak only	0.67
A549	ABCA1	chr9_105051517_105055626	peak only	0.67
A549	ABCA1	chr9_105060926_105073837	common	0.67
A549	ABCA1	chr9_104967921_104970190	common	0.67
A549	ABCA1	chr9_105060926_105073837	common	0.67
A549	ABCA1	chr9_104988177_104995582	common	0.67
A549	ABCA1	chr9_104967921_104970190	common	0.67
A549	ABCA1	chr9_105051517_105055626	peak only	0.67
A549	ABCA1	chr9_105060926_105073837	common	0.67
A549	ABCA1	chr9_104967921_104970190	common	0.67
A549	ABCA1	chr9_104988177_104995582	common	0.67
A549	ABCA1	chr9_104988177_104995582	common	0.67
A549	ABCA1	chr9_105060926_105073837	common	0.67
A549	ABCA1	chr9_105002576_105008982	peak only	0.67
A549	ABCA1	chr9_72977018_73000944	common	0.67
A549	ABCA1	chr9_105060926_105073837	common	0.67
A549	ABCA1	chr9_104967921_104970190	common	0.67
A549	ABCA1	chr9_72523508_72534554	common	0.67
A549	ABCA1	chr9_105060926_105073837	common	0.67
A549	ABCA2	chr9_136567538_136569407	common	0.31
A549	ABCA3	chr16_2249423_2251299	common	0.6
A549	ABCA3	chr16_2249423_2251299	common	0.6
A549	ABCA4	chr1_94230651_94237580	common	0.31
A549	ABCA4	chr1_94331604_94336059	peak only	0.31
A549	ABCA4	chr1_94019166_94027043	peak only	0.31
A549	ABCA4	chr1_94314043_94330951	common	0.31
A549	ABCA4	chr1_94237676_94240452	common	0.31
A549	ABCA4	chr1_93959788_93966200	common	0.31
A549	ABCA4	chr1_94331604_94336059	peak only	0.31
A549	ABCA4	chr1_94331604_94336059	peak only	0.31
A549	ABCA4	chr1_94237676_94240452	common	0.31
A549	ABCA4	chr1_94237676_94240452	common	0.31
A549	ABCA4	chr1_94237676_94240452	common	0.31
A549	ABCA4	chr1_94230651_94237580	common	0.31
A549	ABCA4	chr1_94230651_94237580	common	0.31
A549	ABCA4	chr1_94237676_94240452	common	0.31
A549	ABCA4	chr1_94230651_94237580	common	0.31
A549	ABCA4	chr1_94314043_94330951	common	0.31
A549	ABCA4	chr1_94230651_94237580	common	0.31
A549	ABCA4	chr1_94061225_94074569	common	0.31
A549	ABCA4	chr1_94331604_94336059	peak only	0.31
A549	ABCA4	chr1_94230651_94237580	common	0.31
A549	ABCA4	chr1_94043824_94052045	common	0.31
A549	ABCA4	chr1_93959788_93966200	common	0.31
A549	ABCA4	chr1_94230651_94237580	common	0.31
A549	ABCA4	chr1_93959788_93966200	common	0.31
A549	ABCA4	chr1_93959788_93966200	common	0.31
A549	ABCA4	chr1_94237676_94240452	common	0.31
A549	ABCA4	chr1_93322614_93326782	common	0.31
A549	ABCA7	chr19_1178599_1186513	common	0.18
A549	ABCA7	chr19_1268225_1271890	common	0.18
A549	ABCA7	chr19_1268225_1271890	common	0.18
A549	ABCA7	chr19_1027761_1031327	common	0.18
A549	ABCA7	chr19_1268225_1271890	common	0.18
A549	ABCA7	chr19_1027761_1031327	common	0.18
A549	ABCA7	chr19_1206306_1211344	peak only	0.18
A549	ABCB10	chr1_228632186_228649901	common	0.78
A549	ABCB10	chr1_230100950_230117071	common	0.78
A549	ABCB11	chr2_133264536_133267731	common	0
A549	ABCB4	chr7_88217605_88221717	common	0
A549	ABCB6	chr2_219294282_219296161	common	0.78
A549	ABCB6	chr2_219294282_219296161	common	0.78
A549	ABCB6	chr2_219271935_219276251	common	0.78
A549	ABCB6	chr2_219271935_219276251	common	0.78
A549	ABCB8	chr7_151037889_151041612	common	0.63
A549	ABCB8	chr7_150372373_150379135	common	0.63
A549	ABCB8	chr7_151037889_151041612	common	0.63
A549	ABCB8	chr7_151037889_151041612	common	0.63
A549	ABCB9	chr12_122941608_122948635	common	0.29
A549	ABCB9	chr12_123385233_123388814	common	0.29
A549	ABCB9	chr12_123138636_123145543	common	0.29
A549	ABCB9	chr12_123125047_123136667	common	0.29
A549	ABCC1	chr16_15874207_15876002	common	0.94
A549	ABCC1	chr16_16017467_16030580	common	0.94
A549	ABCC1	chr16_15958132_15962633	common	0.94
A549	ABCC1	chr16_15973796_15981031	common	0.94
A549	ABCC1	chr16_15962495_15968710	common	0.94
A549	ABCC1	chr16_15874207_15876002	common	0.94
A549	ABCC1	chr16_15876139_15882571	common	0.94
A549	ABCC1	chr16_15995269_16000162	common	0.94
A549	ABCC1	chr16_16017467_16030580	common	0.94
A549	ABCC1	chr16_16017467_16030580	common	0.94
A549	ABCC1	chr16_15874207_15876002	common	0.94
A549	ABCC1	chr16_15962495_15968710	common	0.94
A549	ABCC1	chr16_15962495_15968710	common	0.94
A549	ABCC1	chr16_16017467_16030580	common	0.94
A549	ABCC1	chr16_15962495_15968710	common	0.94
A549	ABCC1	chr16_16068388_16078255	common	0.94
A549	ABCC1	chr16_16003580_16009524	common	0.94
A549	ABCC1	chr16_15995269_16000162	common	0.94
A549	ABCC1	chr16_15876139_15882571	common	0.94
A549	ABCC1	chr16_15995269_16000162	common	0.94
A549	ABCC1	chr16_15876139_15882571	common	0.94
A549	ABCC1	chr16_15986928_15991060	common	0.94
A549	ABCC1	chr16_15884474_15887152	common	0.94
A549	ABCC1	chr16_15876139_15882571	common	0.94
A549	ABCC1	chr16_15897131_15902244	common	0.94
A549	ABCC1	chr16_15973796_15981031	common	0.94
A549	ABCC1	chr16_15897131_15902244	common	0.94
A549	ABCC1	chr16_15958132_15962633	common	0.94
A549	ABCC1	chr16_15986928_15991060	common	0.94
A549	ABCC1	chr16_16017467_16030580	common	0.94
A549	ABCC1	chr16_16003580_16009524	common	0.94
A549	ABCC1	chr16_15897131_15902244	common	0.94
A549	ABCC1	chr16_15950167_15950519	model only	0.94
A549	ABCC1	chr16_15950167_15950519	model only	0.94
A549	ABCC1	chr16_15897131_15902244	common	0.94
A549	ABCC1	chr16_15962495_15968710	common	0.94
A549	ABCC1	chr16_85512923_85517281	common	0.94
A549	ABCC1	chr16_15995269_16000162	common	0.94
A549	ABCC1	chr16_15874207_15876002	common	0.94
A549	ABCC1	chr16_15962495_15968710	common	0.94
A549	ABCC1	chr16_15962495_15968710	common	0.94
A549	ABCC1	chr16_15950167_15950519	model only	0.94
A549	ABCC1	chr16_15986928_15991060	common	0.94
A549	ABCC1	chr16_15945749_15946087	model only	0.94
A549	ABCC1	chr16_15995269_16000162	common	0.94
A549	ABCC1	chr16_16003580_16009524	common	0.94
A549	ABCC1	chr16_15950167_15950519	model only	0.94
A549	ABCC1	chr16_15918943_15921667	common	0.94
A549	ABCC10	chr6_44038763_44069803	common	0.08
A549	ABCC11	chr16_48623367_48624830	common	0.25
A549	ABCC11	chr16_48623367_48624830	common	0.25
A549	ABCC11	chr16_48120200_48132873	common	0.25
A549	ABCC12	chr16_48623367_48624830	common	0.56
A549	ABCC12	chr16_48120200_48132873	common	0.56
A549	ABCC12	chr16_48120200_48132873	common	0.56
A549	ABCC12	chr16_48120200_48132873	common	0.56
A549	ABCC2	chr10_99775333_99779378	model only	0.98
A549	ABCC2	chr10_99783648_99786416	model only	0.98
A549	ABCC2	chr10_99926296_99934646	common	0.98
A549	ABCC2	chr10_110405865_110435515	common	0.98
A549	ABCC2	chr10_99962190_99969069	common	0.98
A549	ABCC2	chr10_99775333_99779378	model only	0.98
A549	ABCC2	chr10_21326739_21338891	common	0.98
A549	ABCC3	chr17_50657089_50664091	common	0.84
A549	ABCC3	chr17_50667407_50669831	common	0.84
A549	ABCC3	chr17_50635916_50642649	model only	0.84
A549	ABCC3	chr17_50688849_50696551	common	0.84
A549	ABCC3	chr17_50688849_50696551	common	0.84
A549	ABCC3	chr17_50688849_50696551	common	0.84
A549	ABCC3	chr17_50684093_50688514	common	0.84
A549	ABCC3	chr17_50849233_50866398	common	0.84
A549	ABCC3	chr17_50657089_50664091	common	0.84
A549	ABCC3	chr17_50688849_50696551	common	0.84
A549	ABCC3	chr17_50684093_50688514	common	0.84
A549	ABCC3	chr17_50635916_50642649	model only	0.84
A549	ABCC3	chr17_50657089_50664091	common	0.84
A549	ABCC3	chr17_50667407_50669831	common	0.84
A549	ABCC3	chr17_50635916_50642649	model only	0.84
A549	ABCC3	chr17_50635916_50642649	model only	0.84
A549	ABCC3	chr17_50635916_50642649	model only	0.84
A549	ABCC3	chr17_50657089_50664091	common	0.84
A549	ABCC3	chr17_50684093_50688514	common	0.84
A549	ABCC3	chr17_50647303_50651000	common	0.84
A549	ABCC3	chr17_50647303_50651000	common	0.84
A549	ABCC3	chr17_50930527_50938412	common	0.84
A549	ABCC3	chr17_50657089_50664091	common	0.84
A549	ABCC3	chr17_50684093_50688514	common	0.84
A549	ABCC3	chr17_50688849_50696551	common	0.84
A549	ABCC3	chr17_50688849_50696551	common	0.84
A549	ABCC3	chr17_50849233_50866398	common	0.84
A549	ABCC3	chr17_50849233_50866398	common	0.84
A549	ABCC3	chr17_50635916_50642649	model only	0.84
A549	ABCC3	chr17_50635916_50642649	model only	0.84
A549	ABCC3	chr17_50688849_50696551	common	0.84
A549	ABCC3	chr17_50667407_50669831	common	0.84
A549	ABCC3	chr17_50647303_50651000	common	0.84
A549	ABCC3	chr17_50657089_50664091	common	0.84
A549	ABCC3	chr17_50635916_50642649	model only	0.84
A549	ABCC3	chr17_50657089_50664091	common	0.84
A549	ABCC3	chr17_50647303_50651000	common	0.84
A549	ABCC3	chr17_50635916_50642649	model only	0.84
A549	ABCC3	chr17_50941713_50953200	common	0.84
A549	ABCC3	chr17_50647303_50651000	common	0.84
A549	ABCC3	chr17_50657089_50664091	common	0.84
A549	ABCC3	chr17_50635916_50642649	model only	0.84
A549	ABCC3	chr17_50635916_50642649	model only	0.84
A549	ABCC3	chr17_50688849_50696551	common	0.84
A549	ABCC3	chr17_50657089_50664091	common	0.84
A549	ABCC3	chr17_50941713_50953200	common	0.84
A549	ABCC3	chr17_50657089_50664091	common	0.84
A549	ABCC3	chr17_50667407_50669831	common	0.84
A549	ABCC3	chr17_50684093_50688514	common	0.84
A549	ABCC3	chr17_50647303_50651000	common	0.84
A549	ABCC3	chr17_50657089_50664091	common	0.84
A549	ABCC3	chr17_50657089_50664091	common	0.84
A549	ABCC3	chr17_50635916_50642649	model only	0.84
A549	ABCC3	chr17_50667407_50669831	common	0.84
A549	ABCC3	chr17_50647303_50651000	common	0.84
A549	ABCC3	chr17_50688849_50696551	common	0.84
A549	ABCC3	chr17_50657089_50664091	common	0.84
A549	ABCC3	chr17_50647303_50651000	common	0.84
A549	ABCC3	chr17_50849233_50866398	common	0.84
A549	ABCC3	chr17_50667407_50669831	common	0.84
A549	ABCC3	chr17_50688849_50696551	common	0.84
A549	ABCC3	chr17_50657089_50664091	common	0.84
A549	ABCC3	chr17_50667407_50669831	common	0.84
A549	ABCC3	chr17_50657089_50664091	common	0.84
A549	ABCC3	chr17_50635916_50642649	model only	0.84
A549	ABCC3	chr17_50647303_50651000	common	0.84
A549	ABCC3	chr17_50647303_50651000	common	0.84
A549	ABCC3	chr17_50647303_50651000	common	0.84
A549	ABCC3	chr17_50635916_50642649	model only	0.84
A549	ABCC3	chr17_50647303_50651000	common	0.84
A549	ABCC3	chr17_50849233_50866398	common	0.84
A549	ABCC3	chr17_50684093_50688514	common	0.84
A549	ABCC3	chr17_50657089_50664091	common	0.84
A549	ABCC3	chr17_50635916_50642649	model only	0.84
A549	ABCC3	chr17_50635916_50642649	model only	0.84
A549	ABCC3	chr17_50635916_50642649	model only	0.84
A549	ABCC3	chr17_50667407_50669831	common	0.84
A549	ABCC3	chr17_50941713_50953200	common	0.84
A549	ABCC3	chr17_50635916_50642649	model only	0.84
A549	ABCC3	chr17_50688849_50696551	common	0.84
A549	ABCC3	chr17_50635916_50642649	model only	0.84
A549	ABCC3	chr17_50635916_50642649	model only	0.84
A549	ABCC4	chr13_94966222_94969351	common	0.93
A549	ABCC4	chr13_95265831_95277528	common	0.93
A549	ABCC4	chr13_94966222_94969351	common	0.93
A549	ABCC4	chr13_95253055_95261044	common	0.93
A549	ABCC4	chr13_95098449_95103461	common	0.93
A549	ABCC4	chr13_95098449_95103461	common	0.93
A549	ABCC4	chr13_95265831_95277528	common	0.93
A549	ABCC4	chr13_95146781_95157931	common	0.93
A549	ABCC4	chr13_95296823_95299410	common	0.93
A549	ABCC4	chr13_95253055_95261044	common	0.93
A549	ABCC4	chr13_95279559_95283180	common	0.93
A549	ABCC4	chr13_95126968_95132181	common	0.93
A549	ABCC4	chr13_94966222_94969351	common	0.93
A549	ABCC4	chr13_94966222_94969351	common	0.93
A549	ABCC4	chr13_94966222_94969351	common	0.93
A549	ABCC4	chr13_95098449_95103461	common	0.93
A549	ABCC4	chr13_95146781_95157931	common	0.93
A549	ABCC4	chr13_95146781_95157931	common	0.93
A549	ABCC4	chr13_95265831_95277528	common	0.93
A549	ABCC4	chr13_95265831_95277528	common	0.93
A549	ABCC4	chr13_95265831_95277528	common	0.93
A549	ABCC4	chr13_95112423_95119022	common	0.93
A549	ABCC4	chr13_94966222_94969351	common	0.93
A549	ABCC4	chr13_95253055_95261044	common	0.93
A549	ABCC4	chr13_95296823_95299410	common	0.93
A549	ABCC4	chr13_95146781_95157931	common	0.93
A549	ABCC4	chr13_95253055_95261044	common	0.93
A549	ABCC4	chr13_95279559_95283180	common	0.93
A549	ABCC4	chr13_95265831_95277528	common	0.93
A549	ABCC4	chr13_109140716_109163487	common	0.93
A549	ABCC4	chr13_95296823_95299410	common	0.93
A549	ABCC4	chr13_95126968_95132181	common	0.93
A549	ABCC4	chr13_95299382_95300409	common	0.93
A549	ABCC6	chr16_18993312_19008709	common	0.69
A549	ABCD3	chr1_94242862_94247743	common	0.88
A549	ABCD3	chr1_94799880_94805993	peak only	0.88
A549	ABCD3	chr1_94331604_94336059	peak only	0.88
A549	ABCD3	chr1_94061225_94074569	common	0.88
A549	ABCD3	chr1_94230651_94237580	common	0.88
A549	ABCD3	chr1_94578392_94582027	common	0.88
A549	ABCD3	chr1_94237676_94240452	common	0.88
[truncated: 333,438+ more rows]

## Sheet: Figure 4A
active prevalence	variation of information score
[truncated: 46 more rows]

[truncated: 11 more sheets: Figure 4B, Figure 4C, Figure 4D, Figure 4E, Figure 4F, Figure S1, Figure S2, Figure S4, Figure S6, Figure S9, Figure S10]
